# Supplementary material for: Transcriptomic and proteomic analyses reveal new insights into the regulation of immune pathways during adenovirus type 2 infection
Source: BMC Microbiol. 2019 Jan 14;19:15. doi: 10.1186/s12866-018-1375-5 (PMC6332865; doi:10.1186/s12866-018-1375-5)
Supplement: Supplementary file 1 — Analysis of differetially expressed cellular genes in Ad2-infected cells.ᅟ(XLS 1117 kb) [file 12866_2018_1375_MOESM1_ESM.xls]

## Sheet: Cluster
Cluster			Symbol	Sequece Reads					Fold change
	tracking_id	locus		Mock	Ad2-6hpi	Ad2-12hpi	Ad2-24hpi	Ad2-36hpi	FC(AD6/Mock)	FC(Ad12/M)	FC(Ad24/M)	FC(Ad36/M)
Cluster 1	ENSG00000100906	14:35401510-35404749	NFKBIA	21.4534	42.858	28.9224	10.8312	3.02637	1.998	1.34815	0.504871	0.141067
	ENSG00000176907	8:40153454-40155308	C8orf4	3.18686	11.2931	3.03156	1.55591	1.01322	3.544	0.951269	0.488227	0.317937
	ENSG00000118503	6:137867187-137883312	TNFAIP3	3.57124	20.8003	5.4466	1.65474	1.26486	5.824	1.52513	0.463352	0.35418
	ENSG00000173391	12:10158300-10172138	OLR1	14.0462	40.9238	19.2868	6.07061	4.39814	2.914	1.3731	0.432189	0.31312
	ENSG00000023445	11:102317449-102339403	BIRC3	3.17304	11.1517	1.80965	1.18122	0.88738	3.515	0.570321	0.372268	0.279662
	ENSG00000197632	18:63871691-63903890	SERPINB2	50.1433	205.226	99.8527	17.8101	13.0868	4.093	1.99135	0.355184	0.260988
	ENSG00000277354	CHR_HSCHR2_1_CTG5:36361958-36362656	CRIM1	49.8406	110.16	72.247	17.4714	4.39413	2.21	1.44956	0.350546	0.0881637
	ENSG00000003989	8:17497087-17570573	SLC7A2	27.4134	96.3172	38.4897	9.41654	5.53185	3.514	1.40405	0.343501	0.201794
	ENSG00000211448	14:80197526-80387757	DIO2	20.5737	45.2903	30.1339	6.57989	5.31427	2.201	1.46468	0.31982	0.258304
	ENSG00000115009	2:227813841-227817564	CCL20	5.01546	108.003	15.765	1.46426	2.25222	21.534	3.14328	0.291949	0.449056
	ENSG00000100739	14:96255823-96268967	BDKRB1	14.335	30.3269	27.0358	3.89947	1.66347	2.116	1.886	0.272024	0.116043
	ENSG00000185022	22:38200766-38216511	MAFF	12.3579	25.8729	9.98751	3.33262	2.75571	2.094	0.808188	0.269675	0.222992
	ENSG00000178860	8:71841548-71844468	MSC	6.63351	16.1918	7.20782	1.74637	0.818186	2.441	1.08658	0.263265	0.123341
	ENSG00000117226	1:89006665-89022894	GBP3	24.0599	55.3454	23.2455	5.93031	7.13	2.3	0.966151	0.246481	0.296344
	ENSG00000102760	13:41457558-41470882	RGCC	29.4727	70.6557	27.0442	6.97026	2.53189	2.397	0.917602	0.236499	0.0859063
	ENSG00000138685	4:122826707-122898236	FGF2	35.5842	75.0935	22.2347	6.97889	5.37972	2.11	0.624848	0.196123	0.151183
	ENSG00000169429	4:73740505-73743716	CXCL8	175.18	1725.85	449.119	34.0803	19.9787	9.852	2.56376	0.194544	0.114047
	ENSG00000125538	2:112829750-112836903	IL1B	1.7933	42.2887	3.45098	0.289329	0.0649238	23.581	1.92437	0.161339	0.0362035
	ENSG00000130513	19:18374730-18389176	GDF15	6.17772	23.3576	9.12734	0.913712	0.461394	3.781	1.47746	0.147904	0.0746868
	ENSG00000163739	4:73869392-73871242	CXCL1	3.08946	52.4888	11.4399	0.374242	1.60543	16.99	3.70288	0.121135	0.519647
	ENSG00000140285	15:49423095-49488775	FGF7	230.46	545.807	245.556	27.1725	12.8031	2.368	1.0655	0.117905	0.0555545
	ENSG00000163347	3:190305700-190322475	CLDN1	16.9048	43.4911	16.9706	1.74432	0.685689	2.573	1.00389	0.103185	0.0405618
	ENSG00000136244	7:22725883-22732002	IL6	32.4324	205.963	27.8872	2.33256	1.64336	6.351	0.859856	0.0719207	0.0506703
	ENSG00000181634	9:114784634-114806126	TNFSF15	2.36365	15.8591	0.789875	0.165996	0.304503	6.71	0.334176	0.0702287	0.128827
	ENSG00000162692	1:100719741-100739045	VCAM1	48.1587	135.97	39.9091	3.08008	2.32312	2.823	0.8287	0.0639569	0.0482388
	ENSG00000108691	17:34255217-34257203	CCL2	134.29	458.372	38.475	1.82904	1.81438	3.413	0.286507	0.0136201	0.0135109
	ENSG00000095752	19:55364388-55370463	IL11	32.7272	84.0183	90.5876	4.88321	2.13391	2.567	2.76796	0.14921	0.065203
	ENSG00000124762	6:36676459-36687339	CDKN1A	30.8399	86.4534	106.641	29.1344	11.2316	2.803	3.45789	0.944698	0.364191
Cluster 2	ENSG00000108932	17:68267025-68291267	SLC16A6	2.59474	11.6464	5.04842	4.13148	2.82375	4.488	1.94564	1.59225	1.08826
	ENSG00000169245	4:76021116-76023497	CXCL10	4.49085	25.9592	8.23368	4.03794	4.81929	5.78	1.83343	0.899148	1.07314
	ENSG00000006451	7:39623482-39708124	RALA	15.8622	44.1761	16.7812	19.3726	13.4897	2.785	1.05794	1.22131	0.850431
	ENSG00000134056	5:69217759-69230129	MRPS36	4.43227	16.7451	6.2184	4.69349	3.70283	3.778	1.40298	1.05894	0.835425
	ENSG00000111912	6:125781160-125932030	NCOA7	4.45508	17.583	12.7494	10.9602	3.71572	3.947	2.86177	2.46016	0.834041
	ENSG00000162772	1:212565333-212620777	ATF3	2.24366	13.0349	4.32031	4.57498	1.87	5.81	1.92556	2.03907	0.83346
	ENSG00000163734	4:74036588-74038807	CXCL3	0.458555	18.8814	2.02559	1.00645	0.373903	41.176	4.41733	2.19483	0.815394
	ENSG00000112096	6:159669056-159762529	SOD2	373.267	1325.05	559.6	326.058	273.05	3.55	1.49919	0.873525	0.731514
	ENSG00000135679	12:68808171-68850686	MDM2	149.823	324.3	294.775	179.431	86.8519	2.165	1.96749	1.19762	0.579697
	ENSG00000105835	7:106248284-106286326	NAMPT	34.8163	102.457	45.2332	38.9765	19.7204	2.943	1.2992	1.11949	0.566413
	ENSG00000164283	5:54977863-55022671	ESM1	5.24554	43.5332	35.9048	6.07264	2.51163	8.299	6.84482	1.15768	0.478812
	ENSG00000104635	8:22367248-22434129	SLC39A14	21.4985	50.5709	29.7922	18.6912	9.3586	2.352	1.38578	0.869419	0.435314
	ENSG00000128512	7:111726109-112206411	DOCK4	8.40633	19.6948	8.42924	8.0591	3.35115	2.343	1.00273	0.958694	0.398646
	ENSG00000106546	7:17298621-17346152	AHR	21.3189	51.9339	26.765	19.7418	6.95572	2.436	1.25546	0.926023	0.32627
	ENSG00000164949	8:94249252-94262350	GEM	8.3493	20.3096	14.7127	7.14276	1.81345	2.432	1.76215	0.855492	0.217198
	ENSG00000185215	14:103123441-103137439	TNFAIP2	1.97913	14.0861	4.44662	2.17959	0.374707	7.117	2.24675	1.10129	0.189329
	ENSG00000184588	1:65792513-66374579	PDE4B	2.70581	11.6347	6.44225	2.71388	0.221865	4.3	2.3809	1.00298	0.0819958
	ENSG00000073756	1:186671790-186680427	PTGS2	4.11207	43.6682	6.42306	2.83101	1.66943	10.62	1.562	0.688463	0.405983
	ENSG00000070961	12:89588048-89709300	ATP2B1	43.3056	91.2778	32.1785	29.4216	18.1256	2.108	0.743056	0.679395	0.418551
	ENSG00000109321	4:74445133-74455009	AREG	5.83477	17.2696	10.9676	3.78907	3.55225	2.96	1.8797	0.649395	0.608807
	ENSG00000145632	5:58453981-58460260	PLK2	16.9096	43.4351	20.6768	10.6287	3.18562	2.569	1.22278	0.62856	0.188391
	ENSG00000102802	13:30906190-30925572	MEDAG	1.99252	12.3651	4.28827	1.0468	0.300766	6.206	2.15218	0.525365	0.150948
	ENSG00000162645	1:89106131-89150456	GBP2	10.4864	28.106	8.45619	5.47897	1.7203	2.68	0.806396	0.522483	0.164051
	ENSG00000151012	4:138164096-138242349	SLC7A11	23.0907	47.9766	28.1977	11.9486	14.364	2.078	1.22117	0.517464	0.622069
	ENSG00000105856	7:107168960-107202529	HBP1	6.8194	17.7438	16.7595	3.48963	2.69918	2.602	2.45762	0.511721	0.395809
Cluster 3	ENSG00000090339	19:10270834-10286615	ICAM1	8.29488	32.1665	13.0969	11.057	8.98693	3.878	1.57891	1.33299	1.08343
	ENSG00000019991	7:81699005-81770438	HGF	76.8802	166.075	119.674	58.024	68.7647	2.16	1.55663	0.754733	0.89444
	ENSG00000010810	6:111660331-111873452	FYN	9.61229	23.2816	16.8886	10.855	12.358	2.422	1.75698	1.12928	1.28565
	ENSG00000125148	16:56608198-56609497	MT2A	208.97	421.782	364.052	187.006	158.486	2.018	1.74213	0.894894	0.758415
	ENSG00000123610	2:151357591-151380048	TNFAIP6	8.81728	53.7537	16.8131	22.4948	9.78096	6.096	1.90684	2.55122	1.10929
	ENSG00000130066	X:23783157-23786226	SAT1	47.7205	105.11	55.0338	51.8622	51.794	2.203	1.15325	1.08679	1.08536
Cluster 4	ENSG00000168298	6:26156390-26157050	HIST1H1E	5.10022	14.876	8.79851	22.6661	16.6136	2.917	1.72512	4.44414	3.25743
	ENSG00000152082	2:130181736-130190729	MZT2B	12.4069	26.667	24.5739	38.3422	68.8918	2.149	1.98066	3.09039	5.5527
	ENSG00000163374	1:155659442-155689000	YY1AP1	11.4238	26.2589	24.9614	18.6764	28.5843	2.299	2.18503	1.63487	2.50217
	ENSG00000163191	1:152032505-152047907	S100A11	32.9069	66.3736	57.0087	55.5016	101.637	2.017	1.73242	1.68662	3.08862
	ENSG00000008517	16:3065296-3082192	IL32	6.08485	15.7329	8.42475	10.3455	12.6929	2.586	1.38455	1.70021	2.08598
	ENSG00000168003	11:62856101-62888875	SLC3A2	102.358	207.051	133.911	279.88	347.082	2.023	1.30826	2.73432	3.39086
Cluster 5	ENSG00000122299	16:11750585-11797267	ZC3H7A	36.1425	17.9952	20.4715	8.43362	8.17629	-2.008	0.566411	0.233344	0.226224
	ENSG00000213626	2:30231530-30323730	LBH	138.624	65.4045	33.4234	5.59099	1.71261	-2.119	0.241108	0.040332	0.0123544
	ENSG00000198919	3:108589681-108694846	DZIP3	20.3271	9.38556	12.7064	12.1877	7.62544	-2.165	0.625097	0.599579	0.375137
	ENSG00000116285	1:8004403-8026308	ERRFI1	172.483	78.729	23.2497	15.9039	12.0177	-2.193	0.134794	0.0922056	0.0696747
	ENSG00000011566	2:39249265-39437312	MAP4K3	55.3793	22.4192	45.9136	11.6207	6.27943	-2.469	0.829075	0.209838	0.113389
	ENSG00000127947	7:77537274-77640071	PTPN12	50.741	18.8726	12.2855	6.4747	6.5474	-2.688	0.242122	0.127603	0.129036
	ENSG00000162994	2:55174790-55232563	CLHC1	17.2702	4.38706	11.5082	10.881	13.1583	-3.937	0.666362	0.630045	0.761908
	ENSG00000065413	2:196967016-197311173	ANKRD44	14.5993	3.63922	2.8196	5.47169	5.73198	-4.016	0.193133	0.374791	0.39262
	ENSG00000151967	3:159839860-159897360	SCHIP1	19.4772	0.613111	2.89395	10.9638	2.08706	-32.258	0.148581	0.562904	0.107154
Cluster 6	ENSG00000092470	15:43826962-43868419	WDR76	4.73488	6.2254	18.9587	193.891	200.509	1.315	4.004	40.95	42.347
	ENSG00000100297	22:35400062-35425430	MCM5	3.76504	3.41128	14.1136	69.2715	88.0164	-1.104	3.749	18.399	23.377
	ENSG00000166165	14:103519658-103523111	CKB	6.10338	5.24206	17.3506	72.142	135.487	-1.164	2.843	11.82	22.199
	ENSG00000112118	6:52264008-52284881	MCM3	10.9693	11.8238	31.6041	219.528	208.649	1.078	2.881	20.013	19.021
	ENSG00000167325	11:4094706-4138876	RRM1	25.8789	26.2468	58.4669	318.852	483.024	1.014	2.259	12.321	18.665
	ENSG00000166508	7:100092727-100101940	MCM7	22.6681	23.2721	47.5852	325.167	392.762	1.027	2.099	14.345	17.327
	ENSG00000099901	22:20115937-20127357	RANBP1	72.6988	96.2504	149.206	617.349	1156.25	1.324	2.052	8.492	15.905
	ENSG00000134291	12:47963568-47968878	TMEM106C	11.7388	8.60055	24.687	101.999	180.761	-1.364	2.103	8.689	15.399
	ENSG00000077312	19:40750636-40765389	SNRPA	10.2317	15.2848	25.8048	94.4704	152.429	1.494	2.522	9.233	14.898
	ENSG00000104738	8:47960184-47978160	MCM4	21.7088	21.4298	51.2289	311.185	314.068	-1.013	2.36	14.335	14.467
	ENSG00000176102	11:33077187-33162371	CSTF3	16.8406	23.0196	33.7853	112.837	200.621	1.367	2.006	6.7	11.913
	ENSG00000171208	16:47077702-47143997	NETO2	5.40788	6.91099	15.9713	47.0535	62.7406	1.278	2.953	8.701	11.602
	ENSG00000095002	2:47402968-47562311	MSH2	6.06508	5.54275	18.7133	65.6757	63.9274	-1.094	3.085	10.828	10.54
	ENSG00000100714	14:64388030-64463457	MTHFD1	19.8989	14.1334	40.0126	120.786	187.284	-1.408	2.011	6.07	9.412
	ENSG00000154640	21:17593652-17612947	BTG3	11.2533	20.5646	26.7469	66.3266	104.518	1.827	2.377	5.894	9.288
	ENSG00000124795	6:18223867-18264823	DEK	51.4169	86.631	104.428	390.17	454.655	1.685	2.031	7.588	8.843
	ENSG00000214160	3:184242300-184249548	ALG3	4.19182	11.9099	16.5388	17.6175	36.8508	2.841	3.945	4.203	8.791
	ENSG00000138430	2:174072446-174248698	OLA1	29.1081	46.1719	69.6766	147.32	209.469	1.586	2.394	5.061	7.196
	ENSG00000099783	19:8444766-8489114	HNRNPM	41.41	65.3196	84.1528	189.931	283.358	1.577	2.032	4.587	6.843
	ENSG00000071564	19:1609289-1652605	TCF3	5.6093	14.4485	15.5327	34.4985	37.994	2.576	2.769	6.15	6.773
	ENSG00000072501	X:53374148-53422728	SMC1A	16.3695	22.3132	32.9296	92.6326	95.9163	1.363	2.012	5.659	5.859
	ENSG00000071794	3:149030126-149086554	HLTF	12.133	13.1654	25.9179	52.7369	60.3862	1.085	2.136	4.347	4.977
	ENSG00000157193	1:53245538-53328070	LRP8	3.7691	4.18941	12.6827	17.769	18.027	1.112	3.365	4.714	4.783
	ENSG00000004478	12:2794952-2805423	FKBP4	9.63873	10.8278	24.3048	38.8983	43.9556	1.123	2.522	4.036	4.56
	ENSG00000143401	1:150218416-150236156	ANP32E	20.6218	20.4098	44.4119	72.9613	92.2504	-1.01	2.154	3.538	4.473
	ENSG00000148337	9:128166063-128204383	CIZ1	13.2101	14.3365	30.1915	33.434	56.8204	1.085	2.285	2.531	4.301
	ENSG00000251201	5:115578641-115626161	TMED7-TICAM2	10.0877	11.5818	23.248	22.7404	38.2142	1.148	2.305	2.254	3.788
	ENSG00000076706	11:119308528-119321521	MCAM	14.8039	13.7458	37.6461	31.3063	50.8398	-1.076	2.543	2.115	3.434
	ENSG00000186854	2:84821649-84907008	TRABD2A	6.83559	13.7578	17.3704	22.4331	30.1188	2.013	2.541	3.282	4.406
	ENSG00000256771	19:19865885-19894674	ZNF253	4.37918	7.36341	12.6879	13.7477	14.1518	1.681	2.897	3.139	3.232
	ENSG00000267228	18:47134655-47176281	IER3IP1	10.4213	13.9708	22.9515	28.1614	32.0134	1.341	2.202	2.702	3.072
	ENSG00000123739	4:109709988-109730077	PLA2G12A	5.04928	9.2886	14.9533	27.2225	22.4243	1.84	2.961	5.391	4.441
	ENSG00000105258	19:36113709-36115346	POLR2I	17.626	28.4893	36.7248	64.135	91.277	1.616	2.084	3.639	5.179
	ENSG00000102103	X:48897911-48903143	PQBP1	11.9289	15.3155	24.1194	39.9445	49.6176	1.284	2.022	3.349	4.159
	ENSG00000164985	9:15464065-15511019	PSIP1	16.0439	17.0395	33.3974	59.8874	77.5344	1.062	2.082	3.733	4.833
	ENSG00000147274	X:136848003-136880764	RBMX	51.0928	69.3618	111.413	214.012	263.139	1.358	2.181	4.189	5.15
	ENSG00000196352	1:207321507-207360966	CD55	7.6429	12.581	21.985	33.0212	40.9485	1.646	2.877	4.321	5.358
	ENSG00000174501	2:95836918-95991831	ANKRD36C	9.0289	11.4893	23.0313	28.579	24.349	1.273	2.551	3.165	2.697
	ENSG00000166938	15:66293216-66333898	DIS3L	2.53883	6.55394	10.0891	12.237	10.3859	2.581	3.974	4.82	4.091
Cluster 7	ENSG00000189057	11:59107184-59127410	FAM111B	5.40666	3.57293	41.3564	290.349	167.004	-1.513	7.649	53.702	30.889
	ENSG00000164045	3:48157145-48188402	CDC25A	3.23747	2.28948	13.2616	86.2848	59.4298	-1.414	4.096	26.652	18.357
	ENSG00000276043	19:4903079-4962154	UHRF1	5.9192	6.0135	24.8514	100.867	75.0153	1.016	4.198	17.041	12.673
	ENSG00000094804	17:40287632-40304657	CDC6	10.9783	7.81341	23.9778	215.403	116.752	-1.404	2.184	19.621	10.635
	ENSG00000175305	8:94879769-94896678	CCNE2	5.81209	3.79829	41.8259	157.825	48.9471	-1.529	7.196	27.155	8.422
	ENSG00000105173	19:29811897-29824308	CCNE1	2.8033	2.57471	24.4924	58.294	22.3068	-1.089	8.737	20.795	7.957
	ENSG00000112312	6:24774930-24786099	GMNN	10.182	10.193	37.9397	123.038	73.0627	1.001	3.726	12.084	7.176
	ENSG00000106462	7:148807382-148884321	EZH2	4.69346	5.34801	13.9905	60.0094	33.6413	1.139	2.981	12.786	7.168
	ENSG00000077152	1:202331656-202341980	UBE2T	5.4228	6.46125	16.5912	72.8238	36.6754	1.191	3.06	13.429	6.763
	ENSG00000123374	12:55966768-55972784	CDK2	10.0732	13.394	23.9709	78.8153	64.7854	1.33	2.38	7.824	6.431
	ENSG00000213551	10:73183361-73248862	DNAJC9	9.34559	8.33058	25.0611	71.9334	59.07	-1.122	2.682	7.697	6.321
	ENSG00000132646	20:5114952-5126626	PCNA	31.3504	37.6023	83.7703	299.612	194.544	1.199	2.672	9.557	6.205
	ENSG00000075131	15:66336205-66386746	TIPIN	8.5282	11.3393	27.5001	90.1972	47.6868	1.33	3.225	10.576	5.592
	ENSG00000119969	10:94501433-94613905	HELLS	13.7672	7.78221	30.6833	122.658	75.1814	-1.77	2.229	8.909	5.461
	ENSG00000120802	12:98515511-98550379	TMPO	21.461	21.0937	52.024	161.027	115.203	-1.017	2.424	7.503	5.368
	ENSG00000111605	12:69239536-69274358	CPSF6	7.07415	10.1443	16.8162	50.2766	34.9425	1.434	2.377	7.107	4.939
	ENSG00000101773	18:22798260-23026488	RBBP8	14.4757	18.8771	28.9751	107.284	69.5522	1.304	2.002	7.411	4.805
	ENSG00000198805	14:20468953-20477094	PNP	8.49249	9.83472	19.094	44.406	32.7474	1.158	2.248	5.229	3.856
	ENSG00000138074	2:27199586-27212958	SLC5A6	4.70534	4.51048	14.1204	19.3609	16.8158	-1.043	3.001	4.115	3.574
	ENSG00000132780	1:45583845-45618904	NASP	36.8867	33.2495	77.6199	211.567	131.645	-1.11	2.104	5.736	3.569
	ENSG00000113368	5:126776622-126837020	LMNB1	10.6527	9.1765	31.0492	130.679	34.8229	-1.161	2.915	12.267	3.269
	ENSG00000118707	20:36573487-36593950	TGIF2	2.64006	3.61887	11.4727	13.6178	7.7007	1.371	4.346	5.158	2.917
	ENSG00000128059	4:56393361-56435615	PPAT	10.4856	11.0304	22.2408	44.9075	28.5015	1.052	2.121	4.283	2.718
	ENSG00000129484	14:20343581-20357905	PARP2	5.46994	6.33295	14.4179	36.5019	14.2428	1.158	2.636	6.673	2.604
	ENSG00000163950	4:1692799-1712555	SLBP	27.0039	37.4446	62.7435	175.889	69.7331	1.387	2.323	6.513	2.582
	ENSG00000166483	11:9573680-9593457	WEE1	11.4021	9.03328	30.5357	54.1805	27.7265	-1.263	2.678	4.752	2.432
	ENSG00000197579	9:32540543-32552553	TOPORS	10.8165	15.8301	23.3767	31.0042	11.7862	1.464	2.161	2.866	1.09
	ENSG00000172716	17:35350304-35373701	SLFN11	16.1861	15.2099	41.9607	67.695	14.283	-1.064	2.592	4.182	-1.134
	ENSG00000121864	3:179322990-179338583	ZNF639	14.3771	19.7132	29.9552	32.4876	8.00393	1.371	2.084	2.26	-1.795
	ENSG00000168283	10:22321210-22331484	BMI1	13.9919	25.3919	30.9823	39.8643	20.1266	1.815	2.214	2.849	1.438
	ENSG00000162813	1:220057481-220090462	BPNT1	9.47106	13.676	21.025	21.4753	17.1255	1.444	2.22	2.267	1.808
	ENSG00000158636	11:76444922-76553025	C11orf30	5.09006	8.12588	13.9623	18.5756	11.2859	1.596	2.743	3.649	2.217
	ENSG00000125633	2:117915477-118014133	CCDC93	9.44305	18.1548	26.9983	30.9047	19.4527	1.923	2.859	3.273	2.06
	ENSG00000166037	11:95789964-95832693	CEP57	10.8543	14.7556	24.7798	24.2378	21.253	1.359	2.283	2.233	1.958
	ENSG00000166938	15:66293216-66333898	DIS3L	2.53883	6.55394	10.0891	12.237	10.3859	2.581	3.974	4.82	4.091
	ENSG00000180198	1:28505942-28539300	RCC1	11.0494	12.3769	22.7193	38.3681	33.9641	1.12	2.056	3.472	3.074
	ENSG00000244405	3:186046307-186110318	ETV5	4.27133	6.0293	14.1602	22.6101	18.7175	1.412	3.315	5.293	4.382
Cluster 8	ENSG00000158850	1:161171309-161177968	B4GALT3	3.9632	5.24063	12.357	6.38185	15.8045	1.322	3.118	1.61	3.988
	ENSG00000114270	3:48564072-48595267	COL7A1	16.3735	30.6154	35.3937	17.5445	22.8536	1.87	2.162	1.072	1.396
	ENSG00000100418	22:41598027-41621096	DESI1	12.0015	13.731	26.4347	17.5148	27.1405	1.144	2.203	1.459	2.261
	ENSG00000128590	7:108569567-108574850	DNAJB9	16.6093	25.6118	48.0285	32.6856	35.8493	1.542	2.892	1.968	2.158
Cluster 9	ENSG00000260873	CHR_HSCHR16_2_CTG3_1:69187121-69187739	SNTB2	0.831113	1.11682	38.0545	8.41671	0.446295	1.344	45.787	10.127	-1.862
	ENSG00000154556	4:185585443-185956652	SORBS2	0.233408	0.622629	23.0665	1.06789	0.270098	2.668	98.825	4.575	1.157
	ENSG00000106809	9:92383966-92404696	OGN	0.563786	0.342954	18.9992	1.34136	0.910906	-1.645	33.699	2.379	1.616
	ENSG00000150995	3:4493347-4847840	ITPR1	2.45459	3.53482	10.8326	2.23515	8.7196	1.44	4.413	-1.098	3.552
	ENSG00000095637	10:95311770-95561414	SORBS1	0.448417	0.164881	26.8809	0.756578	1.00772	-2.717	59.946	1.687	2.247
	ENSG00000106624	7:44104360-44114562	AEBP1	0.67157	1.69911	10.0545	0.980059	1.33691	2.53	14.972	1.459	1.991
	ENSG00000168209	10:72273919-72276036	DDIT4	1.98438	1.80042	10.4089	2.50682	3.70958	-1.103	5.245	1.263	1.869
	ENSG00000111341	12:14881180-14885926	MGP	5.60773	7.69639	115.733	1.89043	9.60732	1.372	20.638	-2.967	1.713
	ENSG00000143248	1:163111120-163321791	RGS5	1.77859	3.93748	45.5698	2.58308	2.5123	2.214	25.621	1.452	1.413
	ENSG00000077157	1:202348698-202592706	PPP1R12B	5.11134	5.05151	20.8832	5.64674	6.21988	-1.012	4.086	1.105	1.217
	ENSG00000111596	12:70242993-70354993	CNOT2	59.815	55.357	153.465	84.2455	59.7893	-1.081	2.566	1.408	1
	ENSG00000184205	X:53082366-53088540	TSPYL2	12.0321	17.207	26.0364	12.6751	11.6701	1.43	2.164	1.053	-1.031
	ENSG00000250722	5:42799879-42887392	SEPP1	2.00273	2.92014	10.8797	1.98216	1.85468	1.458	5.432	-1.01	-1.08
	ENSG00000114439	3:107522935-107811324	BBX	12.9868	12.4036	32.521	14.7358	11.3818	-1.047	2.504	1.135	-1.142
	ENSG00000152583	4:87473334-87531061	SPARCL1	0.146237	0.135542	37.5319	0	0.122126	-1.079	256.651	-14.706	-1.198
	ENSG00000186106	8:100509751-100559784	ANKRD46	10.7982	10.2779	29.4346	10.8661	8.43244	-1.05	2.726	1.006	-1.28
	ENSG00000141582	17:79833155-79839429	CBX4	2.45247	3.36591	11.0542	4.12986	1.40438	1.372	4.507	1.684	-1.745
	ENSG00000204256	6:32968659-32981505	BRD2	7.31099	8.81165	25.642	11.2025	2.47043	1.205	3.507	1.532	-2.959
	ENSG00000215077	CHR_HSCHR6_MHC_QBL_CTG1:32897391-32910230	BRD2	7.09822	8.59217	25.6599	9.92367	2.18241	1.21	3.615	1.398	-3.257
	ENSG00000234704	CHR_HSCHR6_MHC_MANN_CTG1:33122450-33135290	BRD2	8.43188	9.46295	23.4763	8.24134	2.02634	1.122	2.784	-1.024	-4.167
	ENSG00000230678	CHR_HSCHR6_MHC_DBB_CTG1:32955786-32959446	BRD2	5.2	8.45073	18.8955	9.42758	1.4143	1.625	3.634	1.813	-3.676
	ENSG00000235307	CHR_HSCHR6_MHC_SSTO_CTG1:33059371-33122227	BRD2	5.08878	6.95643	18.8963	6.95294	1.8693	1.367	3.713	1.366	-2.725
	ENSG00000234507	CHR_HSCHR6_MHC_COX_CTG1:32890987-32903839	BRD2	5.13287	6.89315	18.4103	6.75581	1.88365	1.343	3.587	1.316	-2.725
	ENSG00000236227	CHR_HSCHR6_MHC_MCF_CTG1:33002123-33012662	BRD2	4.40557	5.75866	16.8968	6.63841	2.25192	1.307	3.835	1.507	-1.957
	ENSG00000114268	3:48517683-48562015	PFKFB4	4.9517	4.88871	16.549	5.20582	2.29326	-1.013	3.342	1.051	-2.16
	ENSG00000077943	10:15513948-15720125	ITGA8	2.89154	2.62405	16.483	0.91384	1.23412	-1.103	5.7	-3.165	-2.342
	ENSG00000177283	10:35638248-35642278	FZD8	3.15736	10.0746	14.1243	3.57993	1.34747	3.191	4.473	1.134	-2.342
	ENSG00000133392	16:15703134-15857033	MYH11	0.603186	0.613613	58.9673	0.224291	0.199248	1.017	97.76	-2.688	-3.03
	ENSG00000276480	CHR_HSCHR16_1_CTG1:15788288-15942166	MYH11	0.569829	0.452056	57.0972	0.245004	0.147286	-1.261	100.201	-2.326	-3.876
	ENSG00000198523	6:118548297-118560730	PLN	0.50714	0.539964	31.8288	0.431892	0.0517534	1.065	62.761	-1.174	-9.804
	ENSG00000175084	2:219418376-219426739	DES	0.668083	0.613985	10.5495	0.380247	0.0455808	-1.088	15.791	-1.757	-14.706
	ENSG00000179914	1:160876538-160885170	ITLN1	0.034043	0	17.423	0	0	-3.401	511.794	-3.401	-3.401
	ENSG00000148671	10:86968191-86983934	ADIRF	0	0.297486	12.0654	0.375598	0	29.749	1206.54	37.56	1
	ENSG00000179431	11:35618418-35620868	FJX1	8.12896	12.6274	19.7143	15.2279	8.66993	1.553	2.425	1.873	1.067
	ENSG00000106004	7:27141051-27143668	HOXA5	3.26365	8.57531	17.8178	9.54059	5.82871	2.628	5.459	2.923	1.786
	ENSG00000070882	7:24796538-24981634	OSBPL3	12.669	21.1551	26.5375	18.3525	16.9898	1.67	2.095	1.449	1.341
	ENSG00000117461	1:46040139-46133036	PIK3R3	2.75759	2.98834	10.2243	8.23679	7.11953	1.084	3.708	2.987	2.582
	ENSG00000164465	6:117453816-117569858	DCBLD1	16.1546	22.0755	35.2464	20.8802	13.4529	1.367	2.182	1.293	-1.2
	ENSG00000169855	3:78597239-79767815	ROBO1	28.7284	46.65	59.9839	46.5594	41.6858	1.624	2.088	1.621	1.451
Cluster 10	ENSG00000125772	20:5544438-5611026	GPCPD1	11.4984	21.6275	33.4439	11.2814	3.84596	1.881	2.909	-1.019	-2.994
	ENSG00000184557	17:78356777-78360077	SOCS3	8.0804	12.6543	31.4472	14.3301	2.06736	1.566	3.892	1.773	-3.906
	ENSG00000171223	19:12791495-12793315	JUNB	4.12852	7.31091	15.2585	2.93643	0.919281	1.771	3.696	-1.406	-4.484
Cluster 11	ENSG00000196616	4:99304963-99321442	ADH1B	5.66091	5.92773	19.828	0.0984959	0.290069	1.047	3.503	-58.824	-19.608
	ENSG00000172403	4:118850687-119061247	SYNPO2	7.34754	5.21109	24.0637	0.83228	0.6588	-1.41	3.275	-8.85	-11.111
	ENSG00000120129	5:172768089-172771195	DUSP1	19.3993	31.7529	55.2038	5.82708	1.58868	1.637	2.846	-3.333	-12.195
	ENSG00000134363	5:53480408-53487134	FST	76.1296	147.484	177.552	29.9537	25.1248	1.937	2.332	-2.545	-3.03
	ENSG00000146278	6:89080750-89085160	PNRC1	5.87446	7.90092	16.045	2.87785	1.38729	1.345	2.731	-2.041	-4.237
	ENSG00000182752	9:116153803-116402322	PAPPA	9.75666	13.2867	22.3726	4.1403	1.9774	1.362	2.293	-2.358	-4.926
	ENSG00000099860	19:2476121-2478259	GADD45B	13.727	15.3427	36.2253	5.24439	2.00726	1.118	2.639	-2.618	-6.849
Cluster 12	ENSG00000137801	15:39581078-39599466	THBS1	949.106	528.745	173.204	35.5499	21.0709	-1.795	-5.495	-27.027	-45.455
	ENSG00000136153	13:75620433-75859870	LMO7	504.207	359.322	216.356	94.1117	95.2685	-1.403	-2.331	-5.348	-5.291
	ENSG00000117525	1:94529224-94541800	F3	587.311	451.331	157.011	29.4564	11.5953	-1.302	-3.745	-20	-50
	ENSG00000108854	17:64542294-64662068	SMURF2	253.799	260.05	117.601	29.5825	21.0305	1.025	-2.16	-8.547	-12.048
	ENSG00000164761	8:118923556-118952200	TNFRSF11B	231.88	326.463	91.3863	13.4508	7.57871	1.408	-2.538	-17.241	-30.303
	ENSG00000144136	2:112645856-112663827	SLC20A1	139.979	124.022	65.5248	70.2846	34.333	-1.129	-2.137	-1.992	-4.082
	ENSG00000049130	12:88492792-88580851	KITLG	114.706	138.564	55.5302	47.842	24.0762	1.208	-2.066	-2.398	-4.762
	ENSG00000138735	4:119494394-119628991	PDE5A	139.3	109.053	57.6977	18.7384	15.4491	-1.277	-2.415	-7.407	-9.009
	ENSG00000122591	7:22889370-23014130	FAM126A	125.22	119.501	49.6176	20.1553	17.7776	-1.048	-2.525	-6.211	-7.042
	ENSG00000103888	15:80779342-80951776	CEMIP	108.802	133.156	44.7738	18.8105	14.1008	1.224	-2.427	-5.78	-7.692
	ENSG00000040275	5:169583633-169604778	SPDL1	84.9532	92.211	34.1619	52.6589	19.2069	1.085	-2.488	-1.613	-4.425
	ENSG00000113083	5:122063194-122078285	LOX	100.186	66.6085	48.1638	27.9769	24.6394	-1.504	-2.079	-3.584	-4.065
	ENSG00000173559	2:191678067-191696659	NABP1	94.6815	87.5859	36.5676	26.1671	6.46465	-1.081	-2.591	-3.623	-14.706
	ENSG00000107984	10:52314295-52318042	DKK1	97.395	95.9645	42.6519	3.14585	3.59683	-1.015	-2.283	-31.25	-27.027
	ENSG00000168214	4:26163454-26435131	RBPJ	90.492	72.7438	40.6873	17.6527	16.9828	-1.244	-2.222	-5.128	-5.319
	ENSG00000127951	7:77193370-77199826	FGL2	113.128	62.8347	37.4785	12.2677	10.771	-1.802	-3.021	-9.259	-10.526
	ENSG00000137501	11:85694223-85811159	SYTL2	94.013	63.3259	46.2552	13.7413	18.9023	-1.484	-2.033	-6.849	-4.975
	ENSG00000176697	11:27654892-27722058	BDNF	80.0567	90.9432	39.1605	6.84142	1.59993	1.136	-2.045	-11.765	-50
	ENSG00000129116	4:168497065-168928457	PALLD	79.2155	46.1517	38.8646	14.4455	20.0061	-1.715	-2.037	-5.495	-3.953
	ENSG00000064666	19:1026580-1039068	CNN2	67.9336	52.9904	32.469	20.9143	15.5887	-1.282	-2.092	-3.247	-4.367
	ENSG00000164741	8:13083360-13515658	DLC1	61.2336	61.0334	27.8748	9.51738	7.55881	-1.003	-2.198	-6.452	-8.13
	ENSG00000159200	21:34513141-34615142	RCAN1	58.4238	59.7664	21.6485	11.5357	5.12143	1.023	-2.695	-5.076	-11.364
	ENSG00000118523	6:131948175-131951373	CTGF	75.1812	44.2193	31.7505	3.75818	1.30986	-1.701	-2.37	-20	-58.824
	ENSG00000211455	12:27243967-27325959	STK38L	24.0036	20.6676	11.9315	43.8836	36.0623	-1.161	-2.012	1.828	1.502
	ENSG00000153904	1:85318480-85578363	DDAH1	43.517	43.0251	20.2903	15.8059	12.9174	-1.011	-2.146	-2.755	-3.367
	ENSG00000118515	6:134169245-134318112	SGK1	43.9934	48.5131	18.2877	16.7689	3.76177	1.103	-2.404	-2.625	-11.628
	ENSG00000133961	14:73275106-73463642	NUMB	37.5332	59.9493	16.934	8.05704	8.82553	1.597	-2.217	-4.651	-4.255
	ENSG00000073792	3:185643738-185825056	IGF2BP2	42.9885	32.8733	16.4033	15.2959	22.8426	-1.307	-2.618	-2.809	-1.883
	ENSG00000117152	1:163068774-163076802	RGS4	52.9111	60.1509	8.92329	2.4989	2.26284	1.137	-5.917	-21.277	-23.256
	ENSG00000125753	19:45506578-45526983	VASP	48.333	33.7626	22.9035	10.9423	10.3861	-1.431	-2.11	-4.425	-4.651
	ENSG00000153071	5:39371674-39462300	DAB2	50.7987	45.058	13.0881	4.61584	8.2681	-1.127	-3.876	-10.989	-6.135
	ENSG00000136048	12:101877350-102012130	DRAM1	34.8265	60.7609	14.175	9.24841	2.56614	1.745	-2.457	-3.759	-13.514
	ENSG00000081923	18:57646425-57803101	ATP8B1	59.5499	34.8571	14.2068	7.45894	4.91624	-1.709	-4.184	-8	-12.048
	ENSG00000145390	4:119212586-119295517	USP53	41.282	30.0395	11.6129	14.0022	13.9472	-1.374	-3.559	-2.95	-2.959
	ENSG00000008513	8:133454847-133571940	ST3GAL1	36.0551	25.5408	17.1178	15.4022	11.4701	-1.412	-2.105	-2.342	-3.145
	ENSG00000168386	3:99830140-100114513	FILIP1L	34.3317	46.4513	17.0213	4.71856	2.80686	1.353	-2.016	-7.299	-12.195
	ENSG00000128342	22:30240446-30246851	LIF	28.5615	40.9556	10.6777	7.50905	6.80216	1.434	-2.674	-3.802	-4.202
	ENSG00000145715	5:87267887-87391931	RASA1	35.5215	34.7161	12.9068	4.83053	4.62233	-1.024	-2.755	-7.353	-7.692
	ENSG00000135048	9:71683365-71816690	TMEM2	33.2769	26.9318	16.3674	10.0204	4.11508	-1.236	-2.033	-3.322	-8.065
	ENSG00000248905	15:32765544-33194733	FMN1	27.0752	23.2596	12.5843	9.83708	17.3083	-1.164	-2.151	-2.755	-1.565
	ENSG00000142871	1:85580760-85583962	CYR61	43.1027	28.2018	14.4368	2.12244	0.268175	-1.529	-2.985	-20.408	-166.667
	ENSG00000163171	2:37641881-37738468	CDC42EP3	35.9595	24.6046	13.7466	5.64619	2.61414	-1.462	-2.618	-6.369	-13.699
	ENSG00000116717	1:67685060-67688338	GADD45A	27.5692	33.6555	11.9565	5.54733	3.42009	1.221	-2.304	-4.975	-8.065
	ENSG00000155816	1:240014347-240475189	FMN2	36.9658	29.9756	10.2834	2.45058	2.29174	-1.233	-3.597	-15.152	-16.129
	ENSG00000138675	4:80266598-80336680	FGF5	38.4262	26.9781	8.6395	3.07408	4.51878	-1.425	-4.444	-12.5	-8.475
	ENSG00000049192	5:65148735-65481920	ADAMTS6	21.8226	18.0185	10.4624	10.2079	20.2034	-1.211	-2.088	-2.137	-1.08
	ENSG00000170961	8:121612115-121641390	HAS2	24.7217	40.3749	10.0443	2.47974	1.08204	1.633	-2.463	-10	-22.727
	ENSG00000178996	5:54517758-54546585	SNX18	31.0707	23.4164	13.5941	6.5749	3.31443	-1.326	-2.283	-4.717	-9.346
	ENSG00000166510	18:54901508-54959508	CCDC68	22.1484	34.0643	9.74448	3.72307	5.49129	1.538	-2.273	-5.952	-4.032
	ENSG00000134686	1:33323622-33431052	PHC2	23.9835	23.9001	10.9605	10.3348	3.48489	-1.003	-2.188	-2.32	-6.897
	ENSG00000119280	1:230837118-230869589	C1orf198	25.5699	22.702	8.87552	5.87291	9.6219	-1.126	-2.882	-4.348	-2.66
	ENSG00000128805	10:48446033-48656265	ARHGAP22	23.6304	20.0587	11.6978	7.34708	9.72974	-1.178	-2.02	-3.215	-2.427
	ENSG00000182957	13:23979804-24307074	SPATA13	17.3613	25.5685	6.61778	14.4018	3.86787	1.473	-2.625	-1.205	-4.484
	ENSG00000166401	18:63969924-64005667	SERPINB8	22.4507	28.2913	7.85535	5.32861	2.00151	1.26	-2.857	-4.219	-11.236
	ENSG00000157654	9:109780308-110172512	PALM2-AKAP2	20.0138	22.0888	8.64317	7.49598	7.31255	1.104	-2.315	-2.667	-2.74
	ENSG00000134986	5:111662620-111997464	NREP	24.9573	13.3931	10.4667	6.29324	8.77948	-1.862	-2.387	-3.968	-2.841
	ENSG00000138134	10:88879733-88975153	STAMBPL1	27.2806	18.9682	9.25449	4.05343	2.6784	-1.439	-2.95	-6.711	-10.204
	ENSG00000206538	3:86937968-86991119	VGLL3	23.6666	22.3974	7.74408	2.33697	3.88545	-1.057	-3.058	-10.101	-6.098
	ENSG00000166068	15:38252325-38357249	SPRED1	19.3864	16.4702	8.7866	6.54163	4.08181	-1.176	-2.208	-2.967	-4.739
	ENSG00000120217	9:5450502-5470566	CD274	17.8924	24.048	6.17996	2.58133	2.20568	1.344	-2.899	-6.944	-8.13
	ENSG00000115363	2:75469301-75569722	EVA1A	15.5127	23.3112	5.83806	3.4377	4.05012	1.503	-2.66	-4.505	-3.831
	ENSG00000170385	1:211571567-211578742	SLC30A1	19.8299	17.6181	8.07224	1.35799	1.10488	-1.126	-2.457	-14.706	-17.857
	ENSG00000116191	1:178725146-178921841	RALGPS2	17.309	10.8569	6.92477	5.18727	7.06585	-1.595	-2.5	-3.333	-2.451
	ENSG00000143322	1:179099326-179229684	ABL2	17.8237	18.571	4.38523	2.85475	3.17313	1.042	-4.065	-6.25	-5.618
	ENSG00000139318	12:89347231-89353271	DUSP6	19.3476	20.4796	4.26197	1.75414	0.636449	1.059	-4.545	-10.989	-30.303
	ENSG00000148677	10:90912095-90921276	ANKRD1	22.8526	20.7696	1.86919	0.300547	0.628623	-1.1	-12.195	-76.923	-35.714
	ENSG00000187678	5:142310426-142326455	SPRY4	15.7366	17.066	4.33081	3.70856	2.59559	1.084	-3.636	-4.237	-6.061
	ENSG00000259571	11:122115353-122116215	BLID	18.0914	16.8887	6.6724	0.430526	0.413451	-1.071	-2.71	-41.667	-43.478
	ENSG00000067082	10:3775995-3785281	KLF6	18.6662	11.429	7.12421	2.58338	0.887661	-1.634	-2.618	-7.246	-20.833
	ENSG00000118263	2:207074136-207167267	KLF7	15.6571	13.6525	4.59095	3.45036	1.12963	-1.147	-3.413	-4.545	-13.889
	ENSG00000197646	9:5510569-5571254	PDCD1LG2	15.5028	15.8659	4.86579	0.990284	1.25116	1.023	-3.185	-15.625	-12.346
	ENSG00000173166	2:203394344-203535410	RAPH1	17.9261	8.81353	6.66519	2.65805	2.38329	-2.033	-2.688	-6.757	-7.519
	ENSG00000164442	6:139371806-139374620	CITED2	16.2848	10.6317	6.67017	3.44503	1.27446	-1.531	-2.439	-4.717	-12.821
	ENSG00000176641	18:61808062-61894247	RNF152	16.112	14.2168	2.85294	1.35827	0.49607	-1.134	-5.65	-11.905	-32.258
	ENSG00000134954	11:128458760-128587558	ETS1	15.1477	11.6232	4.38857	1.99206	0.752091	-1.304	-3.448	-7.576	-20
	ENSG00000250588	3:158962234-159897366	IQCJ-SCHIP1	14.2633	8.44732	4.23961	0.811168	1.4231	-1.689	-3.367	-17.544	-10
	ENSG00000138771	4:76435099-76783253	SHROOM3	10.7212	5.44786	2.49073	2.20682	1.55772	-1.969	-4.31	-4.854	-6.897
	ENSG00000111859	6:11183297-11382348	NEDD9	10.8503	6.45439	1.3142	2.06892	0.971223	-1.681	-8.264	-5.236	-11.111
Cluster 13	ENSG00000164402	5:132750816-132807241	42621	12.8334	16.4471	17.5778	28.7769	37.3632	1.282	1.37	2.242	2.911
	ENSG00000103591	15:67201032-67255195	AAGAB	18.6074	21.9723	21.8764	38.9545	54.5667	1.181	1.176	2.093	2.933
	ENSG00000275700	17:36948874-37056871	AATF	11.1316	13.3375	16.2497	40.533	43.6242	1.198	1.46	3.641	3.919
	ENSG00000231129	CHR_HSCHR6_MHC_MANN_CTG1:30616011-30641816	ABCF1	5.42831	7.0971	6.95073	17.5205	17.9373	1.307	1.28	3.228	3.304
	ENSG00000225989	CHR_HSCHR6_MHC_SSTO_CTG1:30563597-30589402	ABCF1	5.46897	7.13711	7.06364	17.927	18.2155	1.305	1.292	3.278	3.331
	ENSG00000232169	CHR_HSCHR6_MHC_DBB_CTG1:30561609-30587416	ABCF1	5.68002	7.41855	6.87807	18.2278	18.3569	1.306	1.211	3.209	3.232
	ENSG00000033050	7:151207836-151227230	ABCF2	32.2272	41.5108	48.3475	107.554	115.403	1.288	1.5	3.337	3.581
	ENSG00000158201	18:21650896-21704805	ABHD3	2.33656	1.62379	4.05503	12.4548	17.9482	-1.439	1.735	5.33	7.681
	ENSG00000138443	2:203328218-203447723	ABI2	6.2326	7.17051	13.825	18.4841	26.4786	1.15	2.218	2.966	4.248
	ENSG00000177646	3:128879489-128916067	ACAD9	11.5583	10.5665	16.6904	31.5018	33.9061	-1.094	1.444	2.725	2.933
	ENSG00000120437	6:159760327-159779055	ACAT2	7.68403	6.57842	12.8508	20.2573	31.1766	-1.168	1.672	2.636	4.057
	ENSG00000102977	16:67657511-67660815	ACD	1.78622	2.07692	4.26474	14.5886	20.8096	1.163	2.388	8.167	11.65
	ENSG00000097021	1:6264268-6394391	ACOT7	6.36851	8.22205	6.44728	18.0447	24.1685	1.291	1.012	2.833	3.795
	ENSG00000143727	2:264139-278283	ACP1	51.8739	64.4197	60.5465	105.868	212.214	1.242	1.167	2.041	4.091
	ENSG00000119640	14:75053220-75069483	ACYP1	5.58088	4.57201	4.9527	43.4537	59.1263	-1.221	-1.127	7.786	10.594
	ENSG00000138031	2:24819168-24919839	ADCY3	8.8549	10.7204	9.5873	23.8427	38.2168	1.211	1.083	2.693	4.316
	ENSG00000159346	1:202940822-202958572	ADIPOR1	15.4568	20.011	24.6513	47.9305	51.8902	1.295	1.595	3.101	3.357
	ENSG00000156110	10:74151184-74709303	ADK	24.8569	21.7746	44.8236	87.2789	137.416	-1.142	1.803	3.511	5.528
	ENSG00000183077	17:78187316-78207701	AFMID	3.04818	4.19841	7.56569	14.635	19.905	1.377	2.482	4.801	6.53
	ENSG00000157985	2:235494088-236131800	AGAP1	6.43195	9.50771	13.1642	28.9991	37.9298	1.478	2.047	4.509	5.897
	ENSG00000146856	7:134986507-135147963	AGBL3	0.299615	0.507668	0.868195	38.3439	66.0413	1.694	2.898	127.977	220.421
	ENSG00000155189	8:6708356-6759666	AGPAT5	15.1005	14.0951	28.2527	125.867	147.362	-1.072	1.871	8.335	9.759
	ENSG00000101444	20:34280267-34311802	AHCY	13.1899	15.5456	17.7217	46.9367	80.2311	1.179	1.344	3.559	6.083
	ENSG00000100591	14:77457869-77469474	AHSA1	62.8904	65.1972	87.0767	198.921	281.439	1.037	1.385	3.163	4.475
	ENSG00000004455	1:33007983-33080996	AK2	30.9451	31.3451	41.0589	114.571	198.845	1.013	1.327	3.702	6.426
	ENSG00000147853	9:4709558-4742043	AK3	14.2436	22.0274	17.8578	31.8824	45.3736	1.546	1.254	2.238	3.186
	ENSG00000142208	14:104769348-104795751	AKT1	31.5078	37.7956	34.1577	70.1569	92.7685	1.2	1.084	2.227	2.944
	ENSG00000105221	19:40230316-40285536	AKT2	10.1829	9.62442	10.9187	22.2212	25.2292	-1.058	1.072	2.182	2.478
	ENSG00000189046	12:109088187-109093631	ALKBH2	9.72126	9.58519	8.51338	40.5009	41.4819	-1.014	-1.142	4.166	4.267
	ENSG00000183684	17:81887843-81891586	ALYREF	28.3792	39.6653	52.6793	164.498	217.621	1.398	1.856	5.796	7.668
	ENSG00000141552	17:81890789-81900991	ANAPC11	9.34709	16.1488	13.4305	22.7154	24.214	1.728	1.437	2.43	2.591
	ENSG00000230453	9:33524393-33573009	ANKRD18B	2.54092	5.46337	5.94925	10.9535	26.5978	2.15	2.341	4.311	10.468
	ENSG00000140350	15:68778534-68820897	ANP32A	18.145	11.0871	25.0422	45.9769	59.7075	-1.637	1.38	2.534	3.291
	ENSG00000136938	9:97983360-98015943	ANP32B	12.066	18.0891	19.8239	40.7887	44.9244	1.499	1.643	3.38	3.723
	ENSG00000100280	22:29327679-29423179	AP1B1	6.67951	8.96032	10.2871	16.8284	28.8786	1.341	1.54	2.519	4.323
	ENSG00000042753	19:46838135-46850992	AP2S1	23.9799	31.6733	24.2831	49.6777	60.9772	1.321	1.013	2.072	2.543
	ENSG00000070718	8:42152945-42171673	AP3M2	13.3466	12.131	11.6205	27.3666	34.3637	-1.1	-1.148	2.05	2.575
	ENSG00000166181	11:43311962-43344529	API5	36.1044	42.5214	52.4213	108.074	128.849	1.178	1.452	2.993	3.569
	ENSG00000175279	1:10430442-10442809	APITD1	4.73746	5.37282	8.25665	18.5815	24.456	1.134	1.743	3.922	5.162
	ENSG00000184831	X:23833352-23907934	APOO	8.96205	15.4313	16.6113	27.3206	131.709	1.722	1.854	3.048	14.696
	ENSG00000256053	14:103562961-103607523	APOPT1	9.14108	15.2707	11.9886	22.9108	34.0616	1.671	1.312	2.506	3.726
	ENSG00000198931	16:88809338-88811944	APRT	12.1901	17.9268	15.723	34.2486	37.8927	1.471	1.29	2.81	3.108
	ENSG00000081181	14:67619797-67651720	ARG2	0.483239	0.673625	1.95528	12.3647	16.169	1.394	4.046	25.587	33.46
	ENSG00000214087	17:81681173-81683924	ARL16	15.071	16.0426	21.3408	45.5295	60.3143	1.064	1.416	3.021	4.002
	ENSG00000029153	12:27332853-27425289	ARNTL2	13.7847	20.8067	13.3852	33.023	42.3161	1.509	-1.03	2.396	3.07
	ENSG00000173409	1:230978980-231000595	ARV1	6.75468	8.46315	5.96181	26.5	31.9394	1.253	-1.133	3.923	4.728
	ENSG00000214435	10:102869515-102901899	AS3MT	1.22333	1.15135	4.37321	11.3971	14.5292	-1.063	3.575	9.316	11.877
	ENSG00000198356	19:12737138-12748323	ASNA1	10.9612	13.6989	13.914	30.4815	53.5765	1.25	1.269	2.781	4.888
	ENSG00000070669	7:97852117-97872542	ASNS	18.3367	16.7267	26.6029	55.4888	69.1811	-1.096	1.451	3.026	3.773
	ENSG00000197785	1:1512150-1534687	ATAD3A	8.97569	10.8827	12.6892	28.099	34.0146	1.212	1.414	3.131	3.79
	ENSG00000160072	1:1471768-1497848	ATAD3B	6.63454	7.86538	10.4063	34.3009	48.7507	1.186	1.569	5.17	7.348
	ENSG00000168397	2:241637212-241673857	ATG4B	18.7997	18.6108	23.1467	61.6261	87.1059	-1.01	1.231	3.278	4.633
	ENSG00000197548	3:11272308-11557665	ATG7	11.3347	17.687	17.9421	32.1896	52.7234	1.56	1.583	2.84	4.652
	ENSG00000184743	11:63624086-63671921	ATL3	23.8748	25.1021	29.8367	56.3457	71.1062	1.051	1.25	2.36	2.978
	ENSG00000110955	12:56638174-56646068	ATP5B	116.922	141.025	181.429	253.689	388.269	1.206	1.552	2.17	3.321
	ENSG00000099624	19:1241745-1244826	ATP5D	9.85435	13.8688	12.7985	22.6007	63.154	1.407	1.299	2.293	6.409
	ENSG00000154518	2:175176257-175184607	ATP5G3	17.3684	20.2022	22.3637	38.6348	62.6311	1.163	1.288	2.224	3.606
	ENSG00000117410	1:43974486-43978295	ATP6V0B	13.5853	16.7961	19.5811	30.2355	56.4276	1.236	1.441	2.226	4.154
	ENSG00000159720	16:67438013-67481237	ATP6V0D1	8.70401	9.89991	11.709	23.906	29.964	1.137	1.345	2.747	3.443
	ENSG00000128524	7:128862825-128865844	ATP6V1F	23.4414	33.3099	34.2505	57.1252	91.8987	1.421	1.461	2.437	3.92
	ENSG00000123472	1:46632736-46673867	ATPAF1	14.4432	23.8006	22.2906	61.4479	67.7098	1.648	1.543	4.254	4.688
	ENSG00000130770	1:28236108-28246906	ATPIF1	53.4231	69.7831	67.8363	118.554	190.597	1.306	1.27	2.219	3.568
	ENSG00000115307	2:74526644-74529939	AUP1	18.9456	23.4297	25.9357	40.7315	65.4807	1.237	1.369	2.15	3.456
	ENSG00000175756	1:1373729-1375495	AURKAIP1	18.2267	21.132	20.0084	44.3108	59.5508	1.159	1.098	2.431	3.267
	ENSG00000174684	11:66345371-66347692	B3GNT1	5.71313	7.22546	7.91498	16.0055	24.7079	1.265	1.385	2.802	4.325
	ENSG00000107262	9:33247819-33264763	BAG1	12.5545	14.4611	20.919	37.893	52.4051	1.152	1.666	3.018	4.174
	ENSG00000175334	11:66002078-66004149	BANF1	5.89424	8.64693	7.67105	15.0773	23.9552	1.467	1.301	2.558	4.064
	ENSG00000107949	10:125823545-125853695	BCCIP	33.9627	44.2333	47.6221	109.529	169.355	1.302	1.402	3.225	4.986
	ENSG00000258643	14:23306834-23325369	BCL2L2-PABPN1	13.056	17.1089	17.5788	34.7127	44.6753	1.31	1.346	2.659	3.422
	ENSG00000099385	16:30833625-30894960	BCL7C	4.93969	5.62428	4.98635	17.5829	27.4795	1.139	1.009	3.56	5.563
	ENSG00000029363	6:136256862-136289851	BCLAF1	99.208	113.524	114.066	301.746	317.535	1.144	1.15	3.042	3.201
	ENSG00000074582	2:218658763-218663443	BCS1L	8.6426	8.27414	12.4778	28.6858	30.4102	-1.045	1.444	3.319	3.519
	ENSG00000015475	22:17734137-17774770	BID	15.5422	22.9613	17.5256	32.7121	43.456	1.477	1.128	2.105	2.796
	ENSG00000089685	17:78214185-78225636	BIRC5	4.59271	3.81873	5.21579	56.7587	73.2156	-1.203	1.136	12.358	15.942
	ENSG00000169627	16:30192933-30194306	BOLA2B	20.6443	26.1107	23.1657	48.668	87.6796	1.265	1.122	2.357	4.247
	ENSG00000163170	2:74135397-74147994	BOLA3	19.3559	24.5015	25.3437	48.8368	50.8476	1.266	1.309	2.523	2.627
	ENSG00000261236	8:144262101-144291370	BOP1	3.74563	5.57158	4.3537	12.9478	13.381	1.487	1.162	3.457	3.572
	ENSG00000185515	X:155071419-155123074	BRCC3	6.47684	5.6595	12.842	31.3175	47.2365	-1.144	1.983	4.835	7.293
	ENSG00000184887	14:105248489-105251093	BTBD6	6.16923	6.62819	9.70435	20.4978	23.8807	1.074	1.573	3.323	3.871
	ENSG00000145741	5:73498407-73505635	BTF3	143.301	175.353	182.575	334.264	497.299	1.224	1.274	2.333	3.47
	ENSG00000106245	7:99408640-99419616	BUD31	59.0122	81.0484	77.7824	156.721	190.867	1.373	1.318	2.656	3.234
	ENSG00000170270	14:93202893-93207094	C14orf142	1.68252	1.75886	1.79101	12.3664	16.6941	1.045	1.064	7.35	9.922
	ENSG00000275619	CHR_HSCHR14_7_CTG1:93202891-93207114	C14orf142	1.6455	1.72	1.43056	10.0702	13.2767	1.045	-1.151	6.12	8.068
	ENSG00000224877	17:81239238-81241281	C17orf89	32.6327	29.8986	40.1071	117.155	140.394	-1.092	1.229	3.59	4.302
	ENSG00000119559	19:1461142-1479556	C19orf25	2.82211	3.34737	4.6056	14.9876	15.4584	1.186	1.632	5.311	5.478
	ENSG00000123144	19:12730639-12734775	C19orf43	25.8197	32.2709	38.569	84.3389	93.6398	1.25	1.494	3.266	3.627
	ENSG00000142444	19:10928732-10933535	C19orf52	4.03334	6.56489	9.13042	12.6303	20.2105	1.628	2.264	3.131	5.011
	ENSG00000000460	1:169662006-169854080	C1orf112	3.80453	2.07617	4.4475	12.6231	15.9165	-1.832	1.169	3.318	4.184
	ENSG00000142686	1:35713874-35719472	C1orf216	4.48662	3.5906	5.27967	14.6891	19.6063	-1.25	1.177	3.274	4.37
	ENSG00000157181	1:186375757-186421378	C1orf27	10.6897	12.0991	13.4963	38.5049	41.5865	1.132	1.263	3.602	3.89
	ENSG00000108561	17:5432776-5448830	C1QBP	109.178	133.269	157.128	426.595	652.871	1.221	1.439	3.907	5.98
	ENSG00000101084	20:36605733-36612557	C20orf24	13.0402	14.9512	14.3705	36.5815	43.5909	1.147	1.102	2.805	3.343
	ENSG00000101220	20:3753507-3768387	C20orf27	2.17232	3.38736	5.81209	14.0036	20.2218	1.559	2.676	6.446	9.309
	ENSG00000159079	21:32592078-32612866	C21orf59	10.2922	12.5658	19.755	31.2101	34.3794	1.221	1.919	3.032	3.34
	ENSG00000163009	2:10141381-10211725	C2orf48	0.0199181	0	0.303921	13.2137	43.9146	-1.992	15.259	663.402	2204.76
	ENSG00000114405	3:62318972-62336213	C3orf14	4.82077	6.17988	7.99623	24.4619	37.8844	1.282	1.659	5.074	7.859
	ENSG00000196821	6:34587287-34696859	C6orf106	8.54023	12.3682	12.9246	20.5164	27.2306	1.448	1.513	2.402	3.189
	ENSG00000146540	7:996985-1138260	C7orf50	6.66583	9.18339	12.9945	26.1201	39.2901	1.378	1.949	3.919	5.894
	ENSG00000182307	8:145052377-145056030	C8orf33	7.48861	9.87608	9.74041	19.5864	28.3729	1.319	1.301	2.615	3.789
	ENSG00000167535	12:48813793-48828941	CACNB3	8.13531	11.4045	11.5274	20.1429	36.2043	1.402	1.417	2.476	4.45
	ENSG00000116161	1:174999162-175011715	CACYBP	52.378	53.1621	79.1087	217.024	285.27	1.015	1.51	4.143	5.446
	ENSG00000129007	15:68190704-68206110	CALML4	1.33813	3.05171	7.15001	10.1086	28.7472	2.281	5.343	7.554	21.483
	ENSG00000134072	3:9757341-9769992	CAMK1	4.21656	4.73852	6.70351	18.3522	24.8917	1.124	1.59	4.352	5.903
	ENSG00000164615	5:134738500-134752160	CAMLG	16.3361	18.2716	19.376	34.6526	46.8079	1.118	1.186	2.121	2.865
	ENSG00000160200	21:43053190-43076943	CBS	4.98637	4.60044	7.46041	14.2025	14.482	-1.083	1.496	2.848	2.904
	ENSG00000108468	17:48070051-48101521	CBX1	20.5288	23.166	26.7507	49.3922	51.3509	1.128	1.303	2.406	2.501
	ENSG00000005059	4:109560204-109688726	CCDC109B	2.89194	2.56485	4.44171	30.9787	61.4101	-1.127	1.536	10.712	21.235
	ENSG00000185298	17:81666363-81673904	CCDC137	12.661	11.4031	12.8248	28.0213	32.8971	-1.11	1.013	2.213	2.598
	ENSG00000163006	2:108786756-108885477	CCDC138	1.76369	1.95976	6.26916	17.6375	19.8272	1.111	3.555	10	11.242
	ENSG00000108588	17:63745249-63776351	CCDC47	66.433	73.0201	84.3391	215.441	288.836	1.099	1.27	3.243	4.348
	ENSG00000100814	14:20311367-20333312	CCNB1IP1	11.9937	14.0498	10.5567	34.6275	54.3428	1.171	-1.136	2.887	4.531
	ENSG00000157456	15:59105077-59125045	CCNB2	3.28523	2.93762	3.79895	12.2253	17.9973	-1.119	1.156	3.721	5.478
	ENSG00000112237	6:99542379-99568973	CCNC	28.0318	27.2968	33.2877	62.807	85.8164	-1.027	1.187	2.241	3.061
	ENSG00000166226	12:69585333-69601570	CCT2	148.75	141.133	181.625	342.526	384.127	-1.054	1.221	2.303	2.582
	ENSG00000163468	1:156308967-156367873	CCT3	113.206	118.407	140.023	228.094	269.416	1.046	1.237	2.015	2.38
	ENSG00000115484	2:61868088-61888804	CCT4	55.7282	58.1648	61.9583	125.421	147.421	1.044	1.112	2.251	2.645
	ENSG00000150753	5:10249920-10266412	CCT5	181.828	212.763	224.496	431.498	469.295	1.17	1.235	2.373	2.581
	ENSG00000146731	7:56051629-56063989	CCT6A	116.834	132.923	143.196	315.625	355.421	1.138	1.226	2.701	3.042
	ENSG00000135624	2:73233419-73253021	CCT7	87.6411	105.921	121.171	260.711	368.519	1.209	1.383	2.975	4.205
	ENSG00000129226	17:7579466-7582113	CD68	8.5893	16.7001	14.2055	22.0338	28.3897	1.944	1.654	2.565	3.305
	ENSG00000112149	6:14117255-14136918	CD83	1.33489	1.80433	3.07345	16.3458	18.6483	1.352	2.302	12.245	13.97
	ENSG00000102543	13:49247924-49293485	CDADC1	5.26912	7.55237	6.57432	17.9774	32.7124	1.433	1.248	3.412	6.208
	ENSG00000151465	10:12195964-12250589	CDC123	58.1372	53.442	58.2367	151.023	213.292	-1.088	1.002	2.598	3.669
	ENSG00000094880	5:138187647-138213343	CDC23	8.39806	10.6304	10.3735	22.0866	26.7857	1.266	1.235	2.63	3.19
	ENSG00000105401	19:10391133-10420121	CDC37	80.8745	123.553	106.972	209.294	350.622	1.528	1.323	2.588	4.335
	ENSG00000093009	22:19479458-19520612	CDC45	1.90988	4.83793	5.60438	132.147	206.348	2.533	2.934	69.191	108.042
	ENSG00000111328	12:123260970-123272334	CDK2AP1	86.403	124.001	128.732	213.384	355.431	1.435	1.49	2.47	4.114
	ENSG00000135446	12:57747726-57756013	CDK4	34.4342	36.3629	38.0111	87.8412	118.4	1.056	1.104	2.551	3.438
	ENSG00000145996	6:20534456-21232404	CDKAL1	5.43256	5.38282	7.96458	17.8311	26.1816	-1.009	1.466	3.282	4.819
	ENSG00000100490	14:50329591-50416461	CDKL1	1.30471	1.96791	4.47409	10.5953	10.7666	1.508	3.429	8.121	8.252
	ENSG00000147889	9:21967752-21995301	CDKN2A	3.25072	3.63203	4.25584	11.0759	12.0716	1.117	1.309	3.407	3.714
	ENSG00000168564	4:183444590-183448198	CDKN2AIP	6.47711	5.77998	8.31637	20.5376	22	-1.121	1.284	3.171	3.397
	ENSG00000237190	5:134402086-134411898	CDKN2AIPNL	9.55591	8.42521	10.6576	20.8078	29.7088	-1.134	1.115	2.177	3.109
	ENSG00000100526	14:54396848-54420218	CDKN3	4.02964	6.43243	5.75665	16.9227	21.2283	1.596	1.429	4.2	5.268
	ENSG00000205923	16:2530034-2531417	CEMP1	2.30715	1.67528	1.64531	11.4866	13.1794	-1.377	-1.403	4.979	5.712
	ENSG00000125817	20:3783850-3786690	CENPB	9.75326	13.4854	15.9693	30.8123	40.6939	1.383	1.637	3.159	4.172
	ENSG00000153044	5:69189547-69210357	CENPH	2.48508	1.54251	1.83478	14.679	28.5054	-1.61	-1.355	5.907	11.471
	ENSG00000123219	5:65517765-65563171	CENPK	9.901	6.2532	9.59995	140.241	206.789	-1.582	-1.031	14.164	20.886
	ENSG00000100162	22:41938720-41947164	CENPM	0.473463	0.663173	2.64258	16.1903	31.9677	1.401	5.581	34.195	67.519
	ENSG00000166451	16:81006497-81033114	CENPN	5.57759	5.99943	6.98942	20.5961	24.9579	1.076	1.253	3.693	4.475
	ENSG00000138092	2:24793135-24822376	CENPO	4.60537	4.29575	4.87356	29.5074	38.4417	-1.072	1.058	6.407	8.347
	ENSG00000188312	9:92325483-92620533	CENPP	2.07409	1.7287	3.81275	29.6708	46.4568	-1.2	1.838	14.305	22.399
	ENSG00000151725	4:184694617-184734133	CENPU	4.79405	7.89696	7.75439	95.3567	143.207	1.647	1.618	19.891	29.872
	ENSG00000166582	17:16342533-16353656	CENPV	10.9205	8.50595	16.8135	103.401	168.505	-1.284	1.54	9.469	15.43
	ENSG00000203760	6:126340173-126348875	CENPW	3.22708	4.82836	4.337	19.1278	48.6941	1.496	1.344	5.927	15.089
	ENSG00000100629	14:80476982-80959517	CEP128	2.20453	1.90851	1.94535	11.1011	11.8146	-1.155	-1.134	5.036	5.359
	ENSG00000138180	10:93496631-93529092	CEP55	7.48147	5.03678	7.93584	44.0792	48.2469	-1.486	1.061	5.892	6.449
	ENSG00000148019	9:78236061-78279690	CEP78	5.45265	3.80354	8.83923	20.227	25.3082	-1.433	1.621	3.71	4.641
	ENSG00000143418	1:150960582-150975004	CERS2	33.405	45.366	53.0387	69.39	86.4365	1.358	1.588	2.077	2.588
	ENSG00000153774	16:75293697-75433485	CFDP1	31.6166	34.0633	32.6462	71.7301	94.722	1.077	1.033	2.269	2.996
	ENSG00000143942	2:53767791-53775196	CHAC2	2.15564	1.44573	4.19256	17.1188	17.9889	-1.49	1.945	7.941	8.345
	ENSG00000106153	7:56101568-56106576	CHCHD2	42.0393	51.7072	53.5568	105.17	196.958	1.23	1.274	2.502	4.685
	ENSG00000106554	7:132784867-133082088	CHCHD3	44.215	47.9203	74.2416	194.214	340.497	1.084	1.679	4.392	7.701
	ENSG00000159685	3:126704219-126960406	CHCHD6	5.68478	7.25231	8.3467	15.4222	24.8823	1.276	1.468	2.713	4.377
	ENSG00000145354	4:102868977-102889242	CISD2	6.34262	6.98648	7.61809	17.0446	26.0972	1.102	1.201	2.687	4.115
	ENSG00000217555	16:66552562-66566251	CKLF	5.53801	6.12197	6.4196	50.5132	61.2573	1.105	1.159	9.121	11.061
	ENSG00000121940	1:108929507-108963457	CLCC1	21.7511	24.6075	27.9132	45.2561	67.639	1.131	1.283	2.081	3.11
	ENSG00000074201	11:77514935-77637805	CLNS1A	70.4643	100.061	74.087	165.866	194.762	1.42	1.051	2.354	2.764
	ENSG00000162129	11:72292424-72434680	CLPB	8.77392	10.761	11.0224	33.8637	42.8607	1.226	1.256	3.86	4.885
	ENSG00000125656	19:6361451-6368908	CLPP	21.8118	32.3588	43.4479	73.6821	109.525	1.484	1.992	3.378	5.021
	ENSG00000104853	19:44954584-44993341	CLPTM1	15.3141	17.5827	19.9516	31.4867	44.0745	1.148	1.303	2.056	2.878
	ENSG00000274811	CHR_HSCHR5_3_CTG1:1318368-1344841	CLPTM1L	9.15869	11.2136	11.4727	25.7904	36.9271	1.224	1.253	2.816	4.032
	ENSG00000049656	5:1317743-1345099	CLPTM1L	15.4796	17.8325	19.9124	35.5143	50.4754	1.152	1.286	2.294	3.261
	ENSG00000132361	17:2689385-2712663	CLUH	3.63693	8.07966	5.25319	12.6966	13.5667	2.222	1.444	3.491	3.73
	ENSG00000103121	16:80966447-81020270	CMC2	11.8527	22.2849	18.059	47.2605	63.5673	1.88	1.524	3.987	5.363
	ENSG00000162368	1:47333796-47378839	CMPK1	33.3631	33.8182	49.8046	72.8685	111.775	1.014	1.493	2.184	3.35
	ENSG00000184220	3:99817833-100178603	CMSS1	7.19523	10.5957	15.0953	89.0241	129.705	1.473	2.098	12.373	18.027
	ENSG00000133313	18:74495815-74523454	CNDP2	42.9678	49.3057	64.9155	108.962	135.052	1.148	1.511	2.536	3.143
	ENSG00000100528	14:54423559-54441431	CNIH1	38.1991	47.4198	44.4997	78.49	156.276	1.241	1.165	2.055	4.091
	ENSG00000181924	11:73872666-73876988	COA4	14.7411	19.1895	18.4569	36.6305	42.6341	1.302	1.252	2.485	2.892
	ENSG00000168275	1:234373455-234384049	COA6	15.8972	26.3882	16.4471	37.6167	46.5674	1.66	1.035	2.366	2.929
	ENSG00000158270	18:319360-500722	COLEC12	2.94475	2.41562	3.65643	17.6861	34.6292	-1.22	1.242	6.006	11.76
	ENSG00000130309	19:17555593-17583162	COLGALT1	14.6093	15.4154	21.3031	49.4647	84.4903	1.055	1.458	3.386	5.783
	ENSG00000140365	15:75335890-75343224	COMMD4	14.0275	14.7641	15.6928	40.0032	91.1894	1.053	1.119	2.852	6.501
	ENSG00000141030	17:17246819-17281293	COPS3	31.9027	36.4737	43.2039	96.6656	140.976	1.143	1.354	3.03	4.419
	ENSG00000198612	2:237085311-237100466	COPS8	17.8846	20.2217	23.5646	47.7881	57.2147	1.131	1.318	2.672	3.199
	ENSG00000133983	14:70325080-70359731	COX16	19.9223	30.5698	25.3646	40.4018	43.0492	1.534	1.273	2.028	2.161
	ENSG00000178741	15:74919790-74938168	COX5A	4.18398	8.03819	7.33552	14.9203	31.9059	1.921	1.753	3.566	7.626
	ENSG00000176340	11:63974606-63976543	COX8A	14.1772	12.7005	12.1778	34.7149	48.3101	-1.116	-1.164	2.449	3.408
	ENSG00000178773	16:89575767-89597246	CPNE7	3.58118	5.40321	4.05617	46.81	56.7791	1.509	1.133	13.071	15.855
	ENSG00000119203	2:9423567-9473101	CPSF3	16.0515	24.0232	17.0038	35.8685	36.9667	1.497	1.059	2.235	2.303
	ENSG00000143320	1:156699605-156705816	CRABP2	1.13457	4.89757	3.5954	13.0976	28.8082	4.317	3.169	11.544	25.391
	ENSG00000241258	7:66114603-66154568	CRCP	22.61	33.207	26.5954	72.5863	77.6509	1.469	1.176	3.21	3.434
	ENSG00000184164	22:49918166-49927540	CRELD2	12.6876	10.5394	18.1771	30.1198	38.3726	-1.203	1.433	2.374	3.024
	ENSG00000095794	10:35126790-35212958	CREM	10.2697	15.448	17.3427	33.9656	45.4697	1.504	1.689	3.307	4.428
	ENSG00000124207	20:49046245-49096960	CSE1L	23.64	23.3743	39.5365	95.9295	120.05	-1.011	1.672	4.058	5.078
	ENSG00000272869	5:112861187-112893079	CTC-487M23,8	0.575745	1.59135	1.62211	12.7962	16.749	2.764	2.817	22.225	29.091
	ENSG00000119326	9:108942568-109013529	CTNNAL1	30.5399	38.191	32.5798	63.7316	99.1283	1.251	1.067	2.087	3.246
	ENSG00000132792	20:37693954-37872129	CTNNBL1	9.51439	13.8003	12.1636	23.9543	28.9398	1.45	1.278	2.518	3.042
	ENSG00000095485	10:100232297-100267680	CWF19L1	5.20959	6.02215	6.4195	19.3512	21.4719	1.156	1.232	3.715	4.122
	ENSG00000103018	16:69424524-69466266	CYB5B	33.2855	37.1189	46.1122	82.672	108.456	1.115	1.385	2.484	3.258
	ENSG00000167740	17:4143167-4187310	CYB5D2	3.67932	3.80222	4.01845	30.8149	77.7586	1.033	1.092	8.375	21.134
	ENSG00000179091	8:144095026-144097525	CYC1	21.6535	27.2954	27.5464	47.52	66.6644	1.261	1.272	2.195	3.079
	ENSG00000172115	7:25120090-25125361	CYCS	145.079	155.476	221.75	442.294	561.157	1.072	1.528	3.049	3.868
	ENSG00000163257	4:17800654-17810758	DCAF16	8.97562	13.0121	10.451	63.5102	64.6203	1.45	1.164	7.076	7.2
	ENSG00000172992	17:45023339-45061109	DCAKD	4.14774	3.05222	5.81523	14.2839	14.5679	-1.359	1.402	3.444	3.512
	ENSG00000137100	9:34613544-34620523	DCTN3	20.5108	26.6122	30.61	41.1977	62.9665	1.297	1.492	2.009	3.07
	ENSG00000179958	16:30423618-30430075	DCTPP1	6.10232	6.59781	9.25941	35.5888	44.9371	1.081	1.517	5.832	7.364
	ENSG00000165490	11:82899974-82958277	DDIAS	1.32131	0.905844	1.81551	22.7769	36.6425	-1.458	1.374	17.238	27.732
	ENSG00000198171	20:3190349-3204685	DDRGK1	8.17261	9.08224	17.2255	33.6171	50.0016	1.111	2.108	4.113	6.118
	ENSG00000099977	22:23971364-23980469	DDT	5.08728	5.44886	5.54042	14.4898	21.0409	1.071	1.089	2.848	4.136
	ENSG00000168872	16:70299223-70373383	DDX19A	14.3476	20.451	20.2145	41.7548	57.3154	1.425	1.409	2.91	3.995
	ENSG00000157349	16:70289662-70335283	DDX19B	12.0957	15.1374	15.1683	31.1484	46.4061	1.251	1.254	2.575	3.837
	ENSG00000237889	CHR_HSCHR6_MHC_APD_CTG1:31597174-31606140	DDX39B	9.24974	16.2931	15.06	45.6804	73.3588	1.761	1.628	4.939	7.931
	ENSG00000229496	CHR_HSCHR6_MHC_MCF_CTG1:31606568-31622924	DDX39B	5.32289	6.2549	7.20604	16.7204	31.3555	1.175	1.354	3.141	5.891
	ENSG00000230624	CHR_HSCHR6_MHC_DBB_CTG1:31512398-31528755	DDX39B	5.0326	6.72162	7.72124	17.1648	29.5142	1.336	1.534	3.411	5.865
	ENSG00000235439	CHR_HSCHR6_MHC_SSTO_CTG1:31520967-31533197	DDX39B	11.8816	12.7957	17.6524	32.6478	58.8484	1.077	1.486	2.748	4.953
	ENSG00000225859	CHR_HSCHR6_MHC_MANN_CTG1:31569698-31586038	DDX39B	5.73391	6.61963	7.5195	16.941	29.1388	1.154	1.311	2.955	5.082
	ENSG00000225073	CHR_HSCHR6_MHC_COX_CTG1:31517670-31534027	DDX39B	4.83624	6.14506	7.79219	19.0333	29.2564	1.271	1.611	3.936	6.049
	ENSG00000198563	6:31530218-31542448	DDX39B	12.955	12.4233	17.2608	33.7702	60.5868	-1.043	1.332	2.607	4.677
	ENSG00000215425	CHR_HSCHR6_MHC_QBL_CTG1:31520487-31536841	DDX39B	5.40676	6.77816	7.34559	17.4701	26.9866	1.254	1.359	3.231	4.991
	ENSG00000145833	5:134758778-134855133	DDX46	16.4009	13.1892	18.9908	57.9066	66.4738	-1.244	1.158	3.531	4.053
	ENSG00000105671	19:18919674-18928627	DDX49	14.8588	20.0309	21.4333	55.0597	72.7931	1.348	1.442	3.706	4.899
	ENSG00000136271	7:44565416-44575051	DDX56	18.8672	22.3242	23.6084	44.8767	46.9628	1.183	1.251	2.379	2.489
	ENSG00000160049	1:10456521-10472526	DFFA	11.183	11.073	12.0884	29.0124	38.625	-1.01	1.081	2.594	3.454
	ENSG00000228716	5:80626227-80654983	DHFR	3.91262	5.61468	8.68623	59.6406	108.735	1.435	2.22	15.243	27.791
	ENSG00000109016	17:21123363-21193265	DHRS7B	11.3571	11.2262	14.8353	24.2798	25.2112	-1.012	1.306	2.138	2.22
	ENSG00000150990	12:124946824-124989122	DHX37	6.87642	6.41247	7.85479	19.8362	22.8926	-1.072	1.142	2.885	3.329
	ENSG00000108406	17:59565524-59608345	DHX40	9.65857	8.91661	12.2441	26.568	34.3996	-1.083	1.268	2.751	3.562
	ENSG00000135829	1:182839368-182887751	DHX9	72.9383	77.3492	103.959	229.458	285.922	1.06	1.425	3.146	3.92
	ENSG00000139734	13:59665582-60163987	DIAPH3	2.29411	2.38579	1.9544	11.9223	15.7911	1.04	-1.174	5.197	6.883
	ENSG00000101191	20:62877737-62937952	DIDO1	10.9361	10.0051	12.1856	44.9417	51.5251	-1.093	1.114	4.109	4.711
	ENSG00000176124	13:50082170-50723236	DLEU1	3.04046	1.42254	5.71348	21.5999	30.6402	-2.137	1.879	7.104	10.077
	ENSG00000119689	14:74881890-74903745	DLST	18.2159	19.7524	20.1267	44.1422	47.1619	1.084	1.105	2.423	2.589
	ENSG00000090520	3:186567402-186597203	DNAJB11	89.7841	99.0583	152.178	265.088	412.762	1.103	1.695	2.953	4.597
	ENSG00000136770	10:21756536-22003769	DNAJC1	16.1951	18.0822	19.8784	38.0502	59.1759	1.117	1.227	2.349	3.654
	ENSG00000007923	1:6634167-6701924	DNAJC11	29.2268	28.8676	33.5437	60.0662	71.423	-1.012	1.148	2.055	2.444
	ENSG00000205981	3:180983708-180989774	DNAJC19	10.9855	11.9058	16.3873	24.5838	28.6587	1.084	1.492	2.238	2.609
	ENSG00000159147	21:33559541-33588708	DONSON	4.99532	4.24181	9.91022	51.2625	60.9541	-1.178	1.984	10.262	12.202
	ENSG00000136908	9:127935098-127938484	DPM2	3.70138	4.99858	6.21714	13.6607	22.1793	1.35	1.68	3.691	5.992
	ENSG00000179085	1:155139890-155140595	DPM3	4.14898	7.16273	5.39544	12.3723	28.5847	1.726	1.3	2.982	6.89
	ENSG00000176978	9:137110541-137115177	DPP7	7.26992	9.20576	12.5634	21.5003	29.8657	1.266	1.728	2.957	4.108
	ENSG00000185721	22:31399522-31528740	DRG1	27.2106	27.146	41.3791	82.4955	104.907	-1.002	1.521	3.032	3.855
	ENSG00000136982	8:119833975-119856010	DSCC1	2.16445	1.50116	3.56748	14.8628	14.8863	-1.441	1.648	6.867	6.878
	ENSG00000125821	20:18567452-18763917	DTD1	13.4875	21.8424	16.0773	27.7397	32.2339	1.619	1.192	2.057	2.39
	ENSG00000168393	2:241675741-241686991	DTYMK	5.22905	5.83927	6.09366	19.2991	21.1468	1.117	1.165	3.691	4.044
	ENSG00000169718	17:82057505-82065887	DUS1L	8.71141	9.8998	11.0154	22.4177	36.8719	1.136	1.264	2.573	4.233
	ENSG00000128951	15:48331010-48343373	DUT	29.7908	29.4314	27.74	144.024	230.382	-1.012	-1.074	4.835	7.733
	ENSG00000141627	18:49041473-49461347	DYM	6.75352	6.5786	14.7067	26.6682	34.2439	-1.027	2.178	3.949	5.071
	ENSG00000117395	1:43164174-43270936	EBNA1BP2	65.6805	82.8193	79.1943	218.902	272.256	1.261	1.206	3.333	4.145
	ENSG00000147155	X:48521157-48528716	EBP	6.59516	3.97613	13.8968	37.422	66.1756	-1.658	2.107	5.674	10.034
	ENSG00000122882	10:73130154-73169055	ECD	13.5577	14.7796	12.9326	34.5025	37.7032	1.09	-1.048	2.545	2.781
	ENSG00000167969	16:2239394-2252300	ECI1	2.42256	4.06891	3.37859	13.6554	14.605	1.68	1.395	5.637	6.029
	ENSG00000114942	2:206159584-206162928	EEF1B2	525.198	637.09	620.885	1341.39	2217.79	1.213	1.182	2.554	4.223
	ENSG00000104529	8:143579696-143599541	EEF1D	316.905	365.28	335.388	670.512	1044.09	1.153	1.058	2.116	3.295
	ENSG00000273594	CHR_HSCHR8_3_CTG7:143579696-143597675	EEF1D	83.6021	97.329	89.2371	183.184	261.567	1.164	1.067	2.191	3.129
	ENSG00000173674	X:20124517-20141844	EIF1AX	29.6366	32.8927	49.9017	120.068	155.649	1.11	1.684	4.051	5.252
	ENSG00000119718	14:75002910-75012366	EIF2B2	12.1491	12.5566	11.6226	24.4325	28.559	1.034	-1.045	2.011	2.351
	ENSG00000070785	1:44850521-44986722	EIF2B3	16.4074	19.5024	25.4225	46.2813	56.2062	1.189	1.549	2.821	3.426
	ENSG00000134001	14:67359996-67386516	EIF2S1	60.2387	59.8134	77.1382	234.306	271.777	-1.007	1.281	3.89	4.512
	ENSG00000184110	16:28688557-28735730	EIF3C	36.5729	46.4379	53.2093	93.7627	115.925	1.27	1.455	2.564	3.17
	ENSG00000205609	16:28379578-28403879	EIF3CL	14.7287	18.5089	22.0382	38.7466	56.2896	1.257	1.496	2.631	3.822
	ENSG00000100353	22:36510849-36529436	EIF3D	69.4168	99.6504	77.0562	152.203	154.036	1.436	1.11	2.193	2.219
	ENSG00000104408	8:108201215-108435333	EIF3E	177.818	198.039	178.686	370.963	541.95	1.114	1.005	2.086	3.048
	ENSG00000084623	1:32221927-32231604	EIF3I	44.7026	61.3895	64.9343	105.931	192.574	1.373	1.453	2.37	4.308
	ENSG00000178982	19:38619081-38636955	EIF3K	46.5632	47.1821	55.7924	96.5749	169.939	1.013	1.198	2.074	3.65
	ENSG00000187840	8:38030340-38060365	EIF4EBP1	8.2191	11.7424	18.2328	56.9255	88.0808	1.429	2.218	6.926	10.717
	ENSG00000132507	17:7306998-7312463	EIF5A	51.2005	78.4078	91.8351	186.489	313.463	1.531	1.794	3.642	6.122
	ENSG00000066044	19:7958578-8445041	ELAVL1	12.8066	13.3942	14.6328	25.638	34.2438	1.046	1.143	2.002	2.674
	ENSG00000130165	19:11551146-11559236	ELOF1	12.451	11.5355	12.4545	27.3446	44.2103	-1.08	1	2.196	3.551
	ENSG00000012660	6:53267397-53349179	ELOVL5	24.7456	27.1705	31.4776	69.4073	70.8257	1.098	1.272	2.805	2.862
	ENSG00000125037	3:9962536-10011116	EMC3	19.3451	24.1787	16.6705	51.7589	58.9881	1.25	-1.16	2.676	3.049
	ENSG00000213853	16:10528421-10580698	EMP2	3.13441	4.31679	6.33406	19.0689	29.7251	1.377	2.021	6.084	9.483
	ENSG00000074800	1:8861001-8879249	ENO1	611.076	800.795	754.23	1365.95	2190.54	1.31	1.234	2.235	3.585
	ENSG00000132199	18:670323-712676	ENOSF1	4.16876	9.77088	11.4748	21.9357	24.8987	2.344	2.753	5.262	5.973
	ENSG00000120533	8:109334323-109345953	ENY2	54.0022	77.0308	49.2335	179.343	224.979	1.426	-1.096	3.321	4.166
	ENSG00000178567	3:36985042-36993168	EPM2AIP1	4.69956	4.98386	5.60968	13.2555	14.408	1.06	1.194	2.821	3.066
	ENSG00000136628	1:219968600-220046658	EPRS	48.8363	53.6299	90.2168	120.668	167.078	1.098	1.847	2.471	3.421
	ENSG00000087502	12:29337351-29381189	ERGIC2	44.6354	65.5769	59.9742	100.2	201.775	1.469	1.344	2.245	4.521
	ENSG00000100632	14:69380122-69398627	ERH	36.5539	41.2633	38.3805	90.8805	122.385	1.129	1.05	2.486	3.348
	ENSG00000117419	1:44221069-44355260	ERI3	5.17797	8.05542	9.51583	16.6868	25.4396	1.556	1.838	3.223	4.913
	ENSG00000107566	10:100150093-100188334	ERLIN1	20.6161	15.0384	31.7965	100.444	134.928	-1.372	1.542	4.872	6.545
	ENSG00000139641	12:56118249-56144671	ESYT1	9.0024	9.35782	17.4547	23.7487	32.5973	1.039	1.939	2.638	3.621
	ENSG00000120705	5:138506094-138543300	ETF1	61.9434	71.3037	55.5782	132.808	144.942	1.151	-1.115	2.144	2.34
	ENSG00000171503	4:158672124-158709623	ETFDH	9.65759	11.859	10.4472	21.3008	26.0812	1.228	1.082	2.206	2.701
	ENSG00000120699	13:36998815-37009613	EXOSC8	11.8119	12.9984	22.1847	44.2714	46.3557	1.1	1.878	3.748	3.924
	ENSG00000164687	8:81280362-81284777	FABP5	26.9068	31.5644	47.9452	189.984	276.704	1.173	1.782	7.061	10.284
	ENSG00000149485	11:61799624-61829318	FADS1	14.1106	15.3205	22.01	35.0098	55.3783	1.086	1.56	2.481	3.925
	ENSG00000134824	11:61792979-61867354	FADS2	8.07938	11.7615	14.7612	24.6405	31.8213	1.456	1.827	3.05	3.939
	ENSG00000185104	1:50439477-50960263	FAF1	16.5554	21.5647	27.9974	76.198	113.79	1.303	1.691	4.603	6.873
	ENSG00000183688	17:439977-445939	FAM101B	7.7709	7.42878	7.86363	19.8526	22.4753	-1.046	1.012	2.555	2.892
	ENSG00000166801	11:59142747-59155039	FAM111A	12.0515	15.3515	9.28913	39.1332	40.1402	1.274	-1.297	3.247	3.331
	ENSG00000135842	1:184790723-184974550	FAM129A	10.7128	12.3274	19.8664	26.3129	40.1062	1.151	1.854	2.456	3.744
	ENSG00000035141	2:70295974-70302090	FAM136A	11.5414	9.3416	17.2241	45.493	67.7173	-1.236	1.492	3.942	5.867
	ENSG00000119906	10:100912568-100965136	FAM178A	13.591	12.1682	17.2363	30.6539	32.3325	-1.117	1.268	2.255	2.379
	ENSG00000172775	16:57152465-57186116	FAM192A	50.4845	60.4484	61.7954	108.154	123.321	1.197	1.224	2.142	2.443
	ENSG00000071859	X:154444125-154450654	FAM50A	30.5787	42.0726	42.6283	82.627	97.2645	1.376	1.394	2.702	3.181
	ENSG00000167695	17:732411-742972	FAM57A	4.36265	4.12146	5.46304	21.1977	25.5248	-1.058	1.252	4.859	5.851
	ENSG00000129195	17:6444414-6451469	FAM64A	1.05246	1.1752	1.15501	10.0341	10.827	1.117	1.097	9.534	10.287
	ENSG00000188343	8:93698560-93731527	FAM92A1	29.8523	35.544	29.8828	63.5732	74.4856	1.191	1.001	2.13	2.495
	ENSG00000144554	3:10026413-10101930	FANCD2	2.21199	1.66372	2.6902	10.8852	19.994	-1.33	1.216	4.921	9.039
	ENSG00000140525	15:89243948-89317261	FANCI	6.09467	2.79744	6.03009	37.8721	56.4145	-2.179	-1.011	6.214	9.256
	ENSG00000115392	2:58159242-58241372	FANCL	10.3383	9.4303	15.6358	69.2158	81.0706	-1.096	1.512	6.695	7.842
	ENSG00000179115	19:12922478-12934037	FARSA	13.4878	21.3698	22.844	35.5208	39.5033	1.584	1.694	2.634	2.929
	ENSG00000149806	11:65120627-65122473	FAU	97.8632	142.649	139.77	285.296	513.082	1.458	1.428	2.915	5.243
	ENSG00000105202	19:39834457-39846414	FBL	14.6255	18.2064	16.5216	54.4743	83.8962	1.245	1.13	3.725	5.736
	ENSG00000151876	5:41925253-41941743	FBXO4	3.25055	3.8634	3.98096	10.9411	14.3125	1.189	1.225	3.366	4.403
	ENSG00000109670	4:152321258-152536101	FBXW7	30.0883	34.7585	38.7265	61.9881	66.6348	1.155	1.287	2.06	2.215
	ENSG00000160752	1:155308747-155320666	FDPS	25.0064	28.6274	31.5842	53.7936	71.6224	1.145	1.263	2.151	2.864
	ENSG00000149557	11:125445744-125496317	FEZ1	10.7209	12.8937	13.4706	24.612	35.9546	1.203	1.256	2.296	3.354
	ENSG00000213066	6:166999181-167052713	FGFR1OP	7.05552	8.15432	14.2585	33.8401	40.6767	1.156	2.021	4.796	5.765
	ENSG00000134285	12:48921517-48926474	FKBP11	4.61745	9.55459	8.66252	17.7696	36.3006	2.069	1.876	3.848	7.862
	ENSG00000100442	14:45115599-45135319	FKBP3	16.4299	15.3409	17.4743	38.8565	77.8926	-1.071	1.064	2.365	4.741
	ENSG00000096060	6:35573584-35728583	FKBP5	2.38392	2.64896	5.78179	11.0813	12.0738	1.111	2.425	4.648	5.065
	ENSG00000109536	4:189940787-189963204	FRG1	10.5584	16.3815	12.947	32.4396	42.6368	1.552	1.226	3.072	4.038
	ENSG00000275145	CHR_HSCHR4_6_CTG12:189944795-189967179	FRG1	8.02827	11.7037	10.2713	29.2389	35.8066	1.458	1.279	3.642	4.46
	ENSG00000140718	16:53703962-54121941	FTO	15.4775	18.7835	18.892	31.5725	33.7214	1.214	1.221	2.04	2.179
	ENSG00000068438	X:48476020-48486364	FTSJ1	11.2334	13.7334	16.9414	23.2984	30.3839	1.223	1.508	2.074	2.705
	ENSG00000001036	6:143494810-143511690	FUCA2	14.6358	16.8166	17.5868	36.2077	55.2173	1.149	1.202	2.474	3.773
	ENSG00000089327	19:35154729-35169883	FXYD5	18.4281	24.5024	29.7553	44.7484	76.9066	1.33	1.615	2.428	4.173
	ENSG00000179271	19:12953118-12957236	GADD45GIP1	8.49512	9.82076	10.215	19.8449	24.5848	1.156	1.202	2.336	2.894
	ENSG00000262473	CHR_HSCHR21_4_CTG1_1:33508080-33521016	GART	6.48891	5.03145	9.43873	17.1897	20.7709	-1.29	1.455	2.649	3.201
	ENSG00000159131	21:33503930-33543491	GART	33.4678	33.3066	39.5159	85.2349	88.0375	-1.005	1.181	2.547	2.631
	ENSG00000167491	19:19385825-19508931	GATAD2A	12.7989	20.2779	14.6813	42.7399	48.3888	1.584	1.147	3.339	3.781
	ENSG00000257218	12:120446437-120463749	GATC	4.58023	6.20098	7.26874	16.9143	30.599	1.354	1.587	3.693	6.681
	ENSG00000140905	16:81081960-81096403	GCSH	11.9435	12.1862	18.8787	34.8014	51.9633	1.02	1.581	2.914	4.351
	ENSG00000103365	16:23463541-23521995	GGA2	6.79345	6.79263	16.2338	26.1179	37.7286	1	2.39	3.845	5.554
	ENSG00000006625	7:30496620-30551479	GGCT	28.2835	28.095	51.023	102.54	146.923	-1.007	1.804	3.625	5.195
	ENSG00000137563	8:63015078-63039171	GGH	8.86429	12.1827	13.7957	68.1558	112.481	1.374	1.556	7.689	12.689
	ENSG00000131153	16:85676197-85690073	GINS2	1.10719	1.00506	3.09389	26.8543	30.8984	-1.101	2.794	24.254	27.907
	ENSG00000124767	6:38675924-38703141	GLO1	33.5134	35.1465	46.1953	133.361	225.475	1.049	1.378	3.979	6.728
	ENSG00000108010	10:130136398-130184521	GLRX3	20.9227	30.0902	38.1948	62.665	108.28	1.438	1.826	2.995	5.175
	ENSG00000112699	6:1623805-2245692	GMDS	5.32429	6.0684	7.47395	15.0649	18.6956	1.14	1.404	2.829	3.511
	ENSG00000173540	3:49716843-49723951	GMPPB	3.85565	4.65841	7.70444	11.7841	12.4206	1.208	1.998	3.056	3.221
	ENSG00000134697	1:37566815-37595935	GNL2	46.954	65.4533	56.1471	109.615	112.451	1.394	1.196	2.335	2.395
	ENSG00000163281	4:44682199-44726595	GNPDA2	12.3216	12.2028	14.7692	28.9182	35.1383	-1.01	1.199	2.347	2.852
	ENSG00000135052	9:86026145-86100173	GOLM1	17.8282	17.7917	25.1895	80.2858	133.323	-1.002	1.413	4.503	7.478
	ENSG00000125166	16:58707130-58734357	GOT2	14.5791	13.2118	16.4207	34.7676	59.6544	-1.104	1.126	2.385	4.092
	ENSG00000160818	1:156594486-156601496	GPATCH4	12.9463	16.3332	17.2991	34.2766	36.0022	1.262	1.336	2.648	2.781
	ENSG00000105220	19:34359479-34402156	GPI	24.168	24.4452	29.6825	52.8439	67.1175	1.011	1.228	2.187	2.777
	ENSG00000111231	12:110452483-110469268	GPN3	14.3988	13.9793	24.0008	35.3037	39.6376	-1.03	1.667	2.452	2.753
	ENSG00000181773	1:27392643-27395814	GPR3	0.618749	1.37691	2.44318	14.3041	18.1684	2.225	3.949	23.118	29.363
	ENSG00000117262	1:145607989-145670648	GPR89A	18.646	16.2634	22.4745	43.7322	59.0622	-1.147	1.205	2.345	3.168
	ENSG00000188092	1:147928392-147993521	GPR89B	20.3431	15.9628	22.0172	50.1134	67.2026	-1.274	1.082	2.463	3.303
	ENSG00000169727	17:82050690-82057470	GPS1	7.93192	9.3605	13.861	19.2989	24.1254	1.18	1.747	2.433	3.042
	ENSG00000166123	16:46884377-46931297	GPT2	1.96141	1.95295	7.55139	15.5364	24.8896	-1.004	3.85	7.921	12.69
	ENSG00000233276	3:49357175-49358600	GPX1	13.6275	18.8484	17.9208	31.6644	44.7512	1.383	1.315	2.324	3.284
	ENSG00000109519	4:7058905-7068197	GRPEL1	30.1994	43.7874	43.5092	61.4342	67.0411	1.45	1.441	2.034	2.22
	ENSG00000084207	11:67583594-67586660	GSTP1	57.8247	83.6469	89.0078	151.292	244.31	1.447	1.539	2.616	4.225
	ENSG00000140307	15:59638061-59657541	GTF2A2	63.4134	70.5812	91.6273	194.835	260.099	1.113	1.445	3.072	4.102
	ENSG00000122034	13:27424543-27435823	GTF3A	28.118	29.7345	34.7222	58.0949	95.0933	1.057	1.235	2.066	3.382
	ENSG00000155115	6:110958559-110967890	GTF3C6	49.0897	57.4876	69.9637	120.473	136.923	1.171	1.425	2.454	2.789
	ENSG00000138867	22:24540422-24555935	GUCD1	6.43075	12.2877	9.04897	38.5511	61.4929	1.911	1.407	5.995	9.562
	ENSG00000151233	12:42081844-42144879	GXYLT1	6.57429	7.29571	8.16446	20.2061	21.5985	1.11	1.242	3.074	3.285
	ENSG00000105968	7:44826790-44848083	H2AFV	33.8264	35.4028	37.0733	74.2485	86.5468	1.047	1.096	2.195	2.559
	ENSG00000113648	5:135333899-135399914	H2AFY	41.9588	38.8587	45.4744	88.8336	121.821	-1.08	1.084	2.117	2.903
	ENSG00000164032	4:99948085-99950388	H2AFZ	48.8529	62.0543	66.1932	277.787	374.594	1.27	1.355	5.686	7.668
	ENSG00000163041	1:226061850-226072001	H3F3A	84.2984	102.425	99.3027	189.242	328.392	1.215	1.178	2.245	3.896
	ENSG00000128708	2:171922447-171983682	HAT1	29.9293	28.2448	41.2568	172.741	184.621	-1.059	1.378	5.772	6.169
	ENSG00000152240	18:46104331-46128333	HAUS1	6.09125	7.2473	9.03119	42.2228	65.2955	1.19	1.483	6.932	10.72
	ENSG00000137814	15:42548809-42569994	HAUS2	8.23145	8.53597	11.6761	63.9509	85.9706	1.037	1.418	7.769	10.444
	ENSG00000092036	14:22946227-22957161	HAUS4	2.52567	3.98078	5.6594	12.3582	15.2631	1.576	2.241	4.893	6.043
	ENSG00000112339	6:134960377-135103056	HBS1L	50.3834	58.6206	66.8738	117.294	151.299	1.163	1.327	2.328	3.003
	ENSG00000169567	5:131159026-131171735	HINT1	68.437	67.5267	83.6064	174.008	334.708	-1.013	1.222	2.543	4.891
	ENSG00000276368	6:27814353-27814740	HIST1H2AJ	8.54801	7.06637	5.60262	23.9081	37.3338	-1.209	-1.527	2.797	4.368
	ENSG00000273802	6:26216065-26216692	HIST1H2BG	19.308	25.4869	25.2237	42.6416	45.9415	1.32	1.306	2.208	2.379
	ENSG00000197903	6:27146417-27146798	HIST1H2BK	19.0199	27.6745	26.6041	58.9149	98.2888	1.455	1.399	3.098	5.168
	ENSG00000274641	6:27893462-27893843	HIST1H2BO	5.30787	5.31602	8.14365	30.8828	41.4009	1.002	1.534	5.818	7.8
	ENSG00000197238	6:27824107-27824480	HIST1H4J	14.0505	23.4147	14.9321	46.2937	58.8425	1.666	1.063	3.295	4.188
	ENSG00000273542	6:27831215-27831527	HIST1H4K	15.3216	22.7928	17.8353	57.4112	69.2839	1.488	1.164	3.747	4.522
	ENSG00000272196	1:149851060-149851624	HIST2H2AA4	41.3116	56.0992	53.0627	124.283	167.748	1.358	1.284	3.008	4.061
	ENSG00000203812	1:149842187-149842736	HIST2H2AA4	37.8229	52.7844	48.2915	112.389	148.873	1.396	1.277	2.971	3.936
	ENSG00000184678	1:149842203-149886652	HIST2H2BE	12.9004	15.2698	18.2415	28.4027	33.7608	1.184	1.414	2.202	2.617
	ENSG00000270882	1:149832658-149839767	HIST2H4A	4.54637	7.3268	8.90794	20.5319	29.6688	1.612	1.959	4.516	6.526
	ENSG00000270276	1:149854044-149861210	HIST2H4B	3.57122	5.85574	5.92753	15.6595	25.1163	1.64	1.66	4.385	7.033
	ENSG00000181218	1:228456978-228457873	HIST3H2A	1.90728	2.57386	3.75787	18.1432	23.7983	1.349	1.97	9.513	12.478
	ENSG00000101294	20:31514427-31577923	HM13	17.7181	17.7091	23.9017	41.7415	55.5606	-1.001	1.349	2.356	3.136
	ENSG00000183624	3:129278827-129306186	HMCES	3.39573	2.7806	7.54547	16.8457	20.9603	-1.221	2.222	4.961	6.173
	ENSG00000137309	6:34236872-34246231	HMGA1	29.9919	44.049	39.9703	68.8889	97.0657	1.469	1.333	2.297	3.236
	ENSG00000189403	13:30456703-30617597	HMGB1	95.8627	123.393	133.576	306.331	392.91	1.287	1.393	3.196	4.099
	ENSG00000205581	21:39342314-39349647	HMGN1	54.7225	52.7758	58.3822	184.726	216.531	-1.037	1.067	3.376	3.957
	ENSG00000198830	1:26472449-26475972	HMGN2	45.971	57.5551	82.6767	214.392	277.268	1.252	1.798	4.664	6.031
	ENSG00000118418	6:79201244-79234738	HMGN3	16.3032	16.8973	24.3784	44.529	51.2285	1.036	1.495	2.731	3.142
	ENSG00000189159	17:75135247-75168281	HN1	18.77	17.1785	26.2127	49.6764	58.0938	-1.093	1.397	2.647	3.095
	ENSG00000206053	16:1678255-1702280	HN1L	13.5919	15.036	20.9456	39.8281	61.5855	1.106	1.541	2.93	4.531
	ENSG00000122566	7:26189926-26201529	HNRNPA2B1	115.769	147.949	160.373	397.461	499.579	1.278	1.385	3.433	4.315
	ENSG00000170144	2:177212562-177223958	HNRNPA3	25.2944	25.0457	27.3575	65.7099	96.4982	-1.01	1.082	2.598	3.815
	ENSG00000092199	14:21209135-21269494	HNRNPC	316.213	385.698	382.192	770.625	1071.46	1.22	1.209	2.437	3.388
	ENSG00000138668	4:82352497-82374503	HNRNPD	23.6375	14.2432	21.2539	48.2074	123.258	-1.658	-1.112	2.039	5.215
	ENSG00000125944	1:23303770-23344336	HNRNPR	79.5611	87.2642	97.8722	210.527	213.394	1.097	1.23	2.646	2.682
	ENSG00000165704	X:134460152-134520513	HPRT1	4.29269	5.3167	5.84719	18.967	28.4227	1.239	1.362	4.418	6.621
	ENSG00000132541	8:98102343-98117241	HRSP12	8.41	10.4433	8.92468	22.3077	31.0131	1.242	1.061	2.653	3.688
	ENSG00000072506	X:53431257-53434373	HSD17B10	11.9575	14.2918	17.755	38.1065	52.0846	1.195	1.485	3.187	4.356
	ENSG00000119471	9:112379936-112472410	HSDL2	12.7919	12.2922	20.2948	33.3312	41.0867	-1.041	1.587	2.606	3.212
	ENSG00000080824	14:102080737-102139699	HSP90AA1	297.788	278.301	312.661	649.858	707.628	-1.07	1.05	2.182	2.376
	ENSG00000109971	11:123057488-123063230	HSPA8	1561.36	1675.14	2111.38	3518.43	4084.69	1.073	1.352	2.253	2.616
	ENSG00000081870	1:53916573-53945929	HSPB11	10.3726	13.1217	13.3203	35.4828	49.9356	1.265	1.284	3.421	4.814
	ENSG00000144381	2:197486580-197516737	HSPD1	135.16	165.372	200.428	535.753	558.377	1.224	1.483	3.964	4.131
	ENSG00000115541	2:197499993-197503457	HSPE1	187.895	174.057	280.758	640.988	844.034	-1.08	1.494	3.411	4.492
	ENSG00000102241	X:136497078-136512346	HTATSF1	18.8068	20.933	25.5326	51.5019	54.5346	1.113	1.358	2.738	2.9
	ENSG00000149428	11:119044188-119057202	HYOU1	31.1789	31.6294	51.3792	66.2348	75.118	1.014	1.648	2.124	2.409
	ENSG00000116237	1:6221192-6235972	ICMT	24.3913	26.4177	48.2103	72.9189	132.115	1.083	1.977	2.99	5.416
	ENSG00000214706	3:50287731-50292918	IFRD2	7.07198	7.27862	11.6074	23.5838	33.2171	1.029	1.641	3.335	4.697
	ENSG00000128581	7:101313366-101321823	IFT22	3.37178	5.91443	9.93877	16.1261	17.9313	1.754	2.948	4.783	5.318
	ENSG00000113141	5:140647057-140662479	IK	52.7193	73.9575	76.395	120.5	145.044	1.403	1.449	2.286	2.751
	ENSG00000143621	1:153661787-153671048	ILF2	97.2591	125.908	135.775	203.965	270.898	1.295	1.396	2.097	2.785
	ENSG00000129351	19:10654260-10692417	ILF3	34.7703	46.3314	57.3162	129.748	152.308	1.332	1.648	3.732	4.38
	ENSG00000136718	2:130342224-130347810	IMP4	19.3688	22.8094	31.3076	74.4563	107.536	1.178	1.616	3.844	5.552
	ENSG00000106348	7:128392276-128410252	IMPDH1	7.7231	9.65557	11.9027	28.57	49.3948	1.25	1.541	3.699	6.396
	ENSG00000168395	2:241702034-241729478	ING5	4.57848	5.57202	7.93648	15.0546	18.4038	1.217	1.733	3.288	4.02
	ENSG00000169592	16:29995293-30005793	INO80E	10.3268	15.9707	13.3384	24.4928	36.2119	1.547	1.292	2.372	3.507
	ENSG00000086200	5:62403971-62628582	IPO11	5.80266	6.75435	7.74551	15.5761	17.1811	1.164	1.335	2.684	2.961
	ENSG00000065150	13:97953657-98024297	IPO5	64.1691	70.2041	84.8475	222.022	309.419	1.094	1.322	3.46	4.822
	ENSG00000106012	7:2558971-2614734	IQCE	2.81832	2.49181	6.02306	14.0537	23.6779	-1.131	2.137	4.987	8.401
	ENSG00000184216	X:154010499-154019980	IRAK1	9.5281	13.0251	14.9591	31.7787	48.4507	1.367	1.57	3.335	5.085
	ENSG00000187608	1:1001137-1014541	ISG15	3.63371	4.96047	6.52178	13.9067	25.7509	1.365	1.795	3.827	7.087
	ENSG00000240682	3:129127414-129161293	ISY1	22.8925	27.5624	33.7821	112.896	136.149	1.204	1.476	4.932	5.947
	ENSG00000142856	1:63440769-63593721	ITGB3BP	13.8283	10.1557	19.0228	62.9376	93.7635	-1.362	1.376	4.551	6.781
	ENSG00000161999	16:681670-684528	JMJD8	16.4651	22.1523	20.8538	35.1691	60.487	1.345	1.267	2.136	3.674
	ENSG00000143543	1:153974268-153977688	JTB	30.0271	33.9795	46.0429	86.4495	150.764	1.132	1.533	2.879	5.021
	ENSG00000065427	16:75627473-75648643	KARS	47.8955	54.4421	60.3894	98.8029	136.34	1.137	1.261	2.063	2.847
	ENSG00000134901	13:102784280-102799007	KDELC1	7.35149	9.37842	12.4902	25.9543	43.1115	1.276	1.699	3.53	5.864
	ENSG00000178202	11:108472104-108498432	KDELC2	13.9934	11.6956	14.6852	28.1743	34.041	-1.196	1.049	2.013	2.433
	ENSG00000088247	19:6413347-6424794	KHSRP	17.6098	20.0861	24.2307	63.0023	82.6481	1.141	1.376	3.578	4.693
	ENSG00000166803	15:64364310-64387687	KIAA0101	3.62575	2.24213	5.99886	121.489	256.079	-1.618	1.655	33.507	70.628
	ENSG00000163507	3:108549868-108589644	KIAA1524	3.58444	2.50589	3.61759	32.6325	36.8647	-1.431	1.009	9.104	10.285
	ENSG00000213160	2:169694487-169776989	KLHL23	1.58164	1.70545	7.85242	26.671	30.7881	1.078	4.965	16.863	19.466
	ENSG00000108424	17:47649475-47685505	KPNB1	115.83	138.162	164.883	338.144	414.556	1.193	1.423	2.919	3.579
	ENSG00000105700	19:18557761-18569387	KXD1	15.9402	23.1145	21.7319	36.0699	56.1088	1.45	1.363	2.263	3.52
	ENSG00000100395	22:41205204-41231271	L3MBTL2	4.51194	5.33618	7.31211	16.5823	16.6156	1.183	1.621	3.675	3.683
	ENSG00000196976	X:154477768-154479257	LAGE3	0.4851	0.982184	1.72349	10.5621	16.338	2.025	3.553	21.773	33.68
	ENSG00000001497	X:65512581-65534775	LAS1L	6.47376	8.26588	8.96555	20.5724	28.0228	1.277	1.385	3.178	4.329
	ENSG00000111716	12:21635341-21757857	LDHB	311.582	340.474	427.048	1039.28	1761.57	1.093	1.371	3.335	5.654
	ENSG00000168924	4:1811478-1856247	LETM1	10.4108	10.6104	16.3558	29.1237	48.9049	1.019	1.571	2.797	4.698
	ENSG00000105486	19:48115444-48170603	LIG1	4.87136	6.59576	10.336	32.6672	34.7945	1.354	2.122	6.706	7.143
	ENSG00000176619	19:2427637-2456996	LMNB2	18.7738	21.8064	27.0689	83.0133	131.664	1.162	1.442	4.422	7.013
	ENSG00000180979	15:42537819-42548802	LRRC57	3.90983	7.81109	6.01916	17.3442	19.4651	1.998	1.539	4.436	4.979
	ENSG00000108829	17:50375058-50397553	LRRC59	51.8169	55.0509	60.833	124.919	135.204	1.062	1.174	2.411	2.609
	ENSG00000133739	8:85107146-85146076	LRRCC1	3.19582	3.13316	6.66698	30.7801	35.0303	-1.02	2.086	9.631	10.961
	ENSG00000170860	3:14178357-14201119	LSM3	7.13995	8.48059	8.43178	25.2263	48.8847	1.188	1.181	3.533	6.847
	ENSG00000130520	19:18306229-18323274	LSM4	15.6648	16.876	18.9936	64.1053	116.46	1.077	1.213	4.092	7.435
	ENSG00000106355	7:32485331-32495283	LSM5	10.9845	13.3964	11.6717	23.2397	37.4651	1.22	1.063	2.116	3.411
	ENSG00000083099	6:89568143-89638753	LYRM2	12.4495	15.3287	15.2856	25.2904	30.5083	1.231	1.228	2.031	2.451
	ENSG00000214113	6:5102592-5260950	LYRM4	7.10146	10.2324	8.00446	18.5834	32.4729	1.441	1.127	2.617	4.573
	ENSG00000116670	1:11674479-11691650	MAD2L2	7.23714	7.14591	11.3936	32.311	36.1991	-1.013	1.574	4.465	5.002
	ENSG00000177383	3:184710366-184712002	MAGEF1	8.07684	9.67294	10.3	19.3316	19.6045	1.198	1.275	2.393	2.427
	ENSG00000102158	X:77826363-77895593	MAGT1	20.4231	20.1639	24.3166	45.4973	76.9176	-1.013	1.191	2.228	3.766
	ENSG00000188130	22:50245449-50261825	MAPK12	4.59277	6.34687	8.21398	14.268	19.5561	1.382	1.788	3.107	4.258
	ENSG00000015479	5:139273751-139331677	MATR3	141.221	152.107	175.691	333.453	488.959	1.077	1.244	2.361	3.462
	ENSG00000125885	20:5950651-5995894	MCM8	3.59599	3.91387	4.95339	31.336	35.2775	1.088	1.377	8.714	9.81
	ENSG00000111877	6:118813441-118935162	MCM9	3.59935	3.07159	9.7729	18.7535	20.727	-1.172	2.715	5.21	5.759
	ENSG00000050393	6:13786556-13814568	MCUR1	13.7848	14.6354	17.5071	42.7825	46.649	1.062	1.27	3.104	3.384
	ENSG00000146701	7:76048050-76067508	MDH2	17.8734	23.5983	29.1508	48.5993	69.8368	1.32	1.631	2.719	3.907
	ENSG00000110492	11:46380755-46383837	MDK	6.21523	8.61708	8.93865	18.8255	32.5862	1.386	1.438	3.029	5.243
	ENSG00000082212	18:50879048-50954257	ME2	16.4786	17.8553	22.227	60.7868	64.1323	1.084	1.349	3.689	3.892
	ENSG00000124733	6:43012093-43013968	MEA1	23.7682	28.7241	31.8243	57.922	72.7683	1.209	1.339	2.437	3.062
	ENSG00000165304	9:36572861-36677683	MELK	4.38231	3.22416	4.48071	41.3118	48.0612	-1.359	1.022	9.427	10.967
	ENSG00000117899	15:80946288-80989878	MESDC2	8.92307	10.4002	12.4666	20.6961	23.1895	1.166	1.397	2.319	2.599
	ENSG00000111142	12:95473519-95515839	METAP2	104.527	125.055	102.848	213.347	265.92	1.196	-1.016	2.041	2.544
	ENSG00000116688	1:11980180-12013514	MFN2	15.0938	17.733	29.7045	38.5439	65.1058	1.175	1.968	2.554	4.313
	ENSG00000173436	1:19596976-19629821	MINOS1	28.6895	41.8462	33.107	67.6364	139.554	1.459	1.154	2.358	4.864
	ENSG00000148773	10:128096658-128126385	MKI67	2.69761	2.61901	2.97836	16.4799	18.6555	-1.03	1.104	6.109	6.916
	ENSG00000076242	3:36993331-37050918	MLH1	15.7902	15.5141	20.2078	33.9983	37.421	-1.017	1.28	2.153	2.37
	ENSG00000138587	15:56421543-56465137	MNS1	0.371184	0.72504	0.921765	22.0903	32.3695	1.953	2.483	59.513	87.206
	ENSG00000182208	11:1469456-1501247	MOB2	3.19205	5.13243	4.23961	11.0971	12.7473	1.608	1.328	3.476	3.993
	ENSG00000164172	5:53095678-53110063	MOCS2	18.0383	23.815	25.5359	43.3097	58.5509	1.32	1.416	2.401	3.246
	ENSG00000129255	17:7583528-7592789	MPDU1	5.39081	9.6763	8.1271	19.4431	36.9853	1.795	1.508	3.607	6.861
	ENSG00000179010	4:6640090-6642745	MRFAP1	65.9031	90.4374	94.5449	192.319	210.654	1.372	1.435	2.918	3.196
	ENSG00000174547	11:66435074-66466738	MRPL11	9.6712	9.52722	8.50443	26.0801	32.6194	-1.015	-1.138	2.697	3.373
	ENSG00000262814	17:81703356-81707526	MRPL12	6.05462	6.57773	7.68155	18.3309	18.4996	1.086	1.269	3.028	3.055
	ENSG00000172172	8:120380760-120445402	MRPL13	27.7968	37.2758	43.6015	73.9517	85.7032	1.341	1.569	2.66	3.083
	ENSG00000115364	2:75646782-75690851	MRPL19	17.4069	20.0348	19.8265	35.7468	44.8417	1.151	1.139	2.054	2.576
	ENSG00000242485	1:1401907-1407313	MRPL20	89.0134	100.384	109.668	276.68	372.31	1.128	1.232	3.108	4.183
	ENSG00000197345	11:68891275-68903835	MRPL21	21.9439	20.3327	25.6002	57.7503	90.689	-1.079	1.167	2.632	4.133
	ENSG00000082515	5:154941069-154969411	MRPL22	10.0383	13.3005	17.1576	38.8757	39.7563	1.325	1.709	3.873	3.96
	ENSG00000108826	17:50367856-50373214	MRPL27	19.1356	22.2429	19.7198	38.5546	39.8298	1.162	1.031	2.015	2.081
	ENSG00000086504	16:367383-370527	MRPL28	12.4869	17.7981	13.8029	28.286	38.3741	1.425	1.105	2.265	3.073
	ENSG00000114686	3:131462211-131502983	MRPL3	70.6195	78.0521	100.831	212.229	222.517	1.105	1.428	3.005	3.151
	ENSG00000116221	1:54184040-54225464	MRPL37	12.4927	15.1044	20.2711	34.4287	53.8326	1.209	1.623	2.756	4.309
	ENSG00000198015	12:93467487-93516213	MRPL42	31.0452	40.1284	42.964	90.5457	104.729	1.293	1.384	2.917	3.373
	ENSG00000136522	3:179588284-179604654	MRPL47	23.2297	24.5922	28.9478	49.1546	61.497	1.059	1.246	2.116	2.647
	ENSG00000149792	11:65122182-65127371	MRPL49	7.61971	9.16868	16.4837	22.279	22.6978	1.203	2.163	2.924	2.979
	ENSG00000136897	9:101387632-101398614	MRPL50	6.28858	6.75162	7.60641	17.8371	22.4398	1.074	1.21	2.836	3.568
	ENSG00000181991	15:88467452-88480773	MRPS11	9.25213	12.213	11.989	24.9535	27.566	1.32	1.296	2.697	2.979
	ENSG00000116898	1:36455717-36464437	MRPS15	23.7938	33.5979	32.4373	74.5917	143.312	1.412	1.363	3.135	6.023
	ENSG00000163319	4:83455931-83469735	MRPS18C	18.9234	23.2437	17.2021	42.4749	50.482	1.228	-1.1	2.245	2.668
	ENSG00000266472	1:150293719-150308979	MRPS21	16.7119	18.4116	17.0769	44.5294	66.6233	1.102	1.022	2.665	3.987
	ENSG00000062582	7:43866557-43869893	MRPS24	10.9554	17.3701	15.6067	24.0132	29.6847	1.586	1.425	2.192	2.71
	ENSG00000131368	3:15042459-15065335	MRPS25	16.1806	12.9495	26.6131	45.9405	76.8781	-1.25	1.645	2.839	4.751
	ENSG00000147586	8:79918716-80030289	MRPS28	17.715	25.7723	21.766	39.4894	50.8182	1.455	1.229	2.229	2.869
	ENSG00000090263	7:141006053-141015228	MRPS33	12.754	17.6649	16.003	25.8225	26.8429	1.385	1.255	2.025	2.105
	ENSG00000125445	17:75261673-75266373	MRPS7	19.2662	22.6542	20.6348	39.2696	50.9742	1.176	1.071	2.038	2.646
	ENSG00000135972	2:105037982-105099960	MRPS9	13.101	15.7308	18.2802	28.3842	29.3973	1.201	1.395	2.167	2.244
	ENSG00000148187	9:122264602-122323464	MRRF	9.27494	11.8919	12.5893	28.6641	46.912	1.282	1.357	3.09	5.058
	ENSG00000053372	1:19251538-19260128	MRTO4	16.8194	19.3665	19.6943	65.4317	73.8261	1.151	1.171	3.89	4.389
	ENSG00000198899	MT:8526-9207	MT-ATP6	171.393	163.904	231.154	349.268	652.318	-1.046	1.349	2.038	3.806
	ENSG00000228253	MT:8365-8572	MT-ATP8	248.286	286.756	336.783	514.643	835.943	1.155	1.356	2.073	3.367
	ENSG00000109919	11:47617314-47642623	MTCH2	35.6596	33.442	52.5618	87.0712	130.331	-1.066	1.474	2.442	3.655
	ENSG00000198712	MT:7585-8269	MT-CO2	210.504	278.788	326.573	476.796	1099.07	1.324	1.551	2.265	5.221
	ENSG00000198938	MT:9206-9990	MT-CO3	345.78	537.776	600.335	795.38	1379.46	1.555	1.736	2.3	3.989
	ENSG00000120832	12:106977290-106987166	MTERF2	2.06696	1.75361	3.56675	12.7955	20.3754	-1.179	1.726	6.19	9.858
	ENSG00000163738	4:74114173-74303099	MTHFD2L	3.76982	5.32407	8.31354	23.3802	40.0539	1.412	2.205	6.202	10.625
	ENSG00000198840	MT:10058-10404	MT-ND3	175.614	175.204	243.126	424.451	727.935	-1.002	1.384	2.417	4.145
	ENSG00000198886	MT:10759-12137	MT-ND4	207.793	190.624	245.168	430.901	859.349	-1.091	1.18	2.074	4.136
	ENSG00000198786	MT:12336-14148	MT-ND5	149.71	133.388	168.237	342.562	658.712	-1.122	1.124	2.288	4.4
	ENSG00000120662	13:41216368-41263577	MTRF1	7.04497	5.46637	8.21902	27.2454	29.4413	-1.289	1.167	3.867	4.179
	ENSG00000112031	6:152987361-153002685	MTRF1L	11.8208	13.3819	17.0504	30.5062	37.339	1.132	1.442	2.581	3.159
	ENSG00000132382	17:4538896-4555631	MYBBP1A	16.9519	15.0352	22.6158	37.6735	42.4092	-1.127	1.334	2.222	2.502
	ENSG00000101057	20:43667018-43716496	MYBL2	0.612353	0.64491	2.42035	46.4356	93.7887	1.053	3.953	75.831	153.161
	ENSG00000150456	13:20728730-20773958	N6AMT2	3.18802	4.00289	9.49486	12.6687	17.9128	1.256	2.978	3.974	5.619
	ENSG00000102030	X:153929241-153935223	NAA10	22.0033	31.0342	38.015	67.5715	92.8583	1.41	1.728	3.071	4.22
	ENSG00000138744	4:75913656-75941051	NAAA	3.96691	5.01109	4.95535	13.7184	27.0327	1.263	1.249	3.458	6.815
	ENSG00000139579	12:56222014-56229854	NABP2	4.19473	4.62428	6.60169	17.0539	23.1291	1.102	1.574	4.066	5.514
	ENSG00000008130	1:1751231-1780457	NADK	5.77559	6.65546	11.2439	18.7336	19.7971	1.152	1.947	3.244	3.428
	ENSG00000159593	16:66802874-66873256	NAE1	25.3498	26.2521	38.8917	76.2789	83.5401	1.036	1.534	3.009	3.295
	ENSG00000187109	12:76036586-76085033	NAP1L1	331.952	389.527	337.731	730.524	923.566	1.173	1.017	2.201	2.782
	ENSG00000205531	11:2944430-2992377	NAP1L4	27.84	26.2397	36.8703	85.3424	97.9974	-1.06	1.324	3.065	3.52
	ENSG00000273562	CHR_HSCHR11_1_CTG7:2943291-2991260	NAP1L4	9.07681	10.1922	12.9132	34.4773	36.6313	1.123	1.423	3.798	4.036
	ENSG00000134440	18:57600655-57622213	NARS	77.1861	86.3729	114.93	183.042	198.818	1.119	1.489	2.371	2.576
	ENSG00000090971	19:55485003-55487568	NAT14	3.90233	6.57949	5.71976	12.6294	18.1675	1.686	1.466	3.236	4.656
	ENSG00000158747	1:19640553-19658456	NBL1	10.707	11.2688	9.54003	24.7705	48.9227	1.052	-1.122	2.313	4.569
	ENSG00000146918	7:158631310-158704829	NCAPG2	3.7811	3.08667	3.65795	20.664	29.2422	-1.225	-1.034	5.465	7.734
	ENSG00000025770	22:50508215-50523472	NCAPH2	2.30126	3.26175	3.78339	15.9151	18.4161	1.417	1.644	6.916	8.003
	ENSG00000213672	3:48673843-48686364	NCKIPSD	2.19268	1.48419	4.15213	10.6295	12.979	-1.477	1.894	4.848	5.919
	ENSG00000115053	2:231453530-231483641	NCL	228.188	291.203	302.276	739.365	764.429	1.276	1.325	3.24	3.35
	ENSG00000188211	11:17351725-17377341	NCR3LG1	3.1207	4.62894	8.46277	42.2897	44.7123	1.483	2.712	13.551	14.328
	ENSG00000058804	1:53765459-53838860	NDC1	5.994	5.86553	13.5823	18.35	18.5689	-1.021	2.266	3.061	3.098
	ENSG00000130414	2:239892449-240025402	NDUFA10	47.2669	49.2614	47.9842	112.97	201.997	1.042	1.015	2.39	4.274
	ENSG00000174886	19:5891275-5904006	NDUFA11	20.2825	29.9661	24.6866	41.2586	67.1996	1.477	1.217	2.034	3.313
	ENSG00000273397	CHR_HSCHR22_2_CTG1:42085526-42090884	NDUFA6	6.94477	8.53994	9.48659	16.9687	23.4361	1.23	1.366	2.443	3.375
	ENSG00000277365	CHR_HSCHR22_3_CTG1:42085526-42090884	NDUFA6	6.94477	8.53994	9.48659	16.9687	23.4361	1.23	1.366	2.443	3.375
	ENSG00000272765	CHR_HSCHR22_1_CTG1:42085524-42090955	NDUFA6	7.9589	8.70592	12.1885	20.7189	27.7858	1.094	1.531	2.603	3.491
	ENSG00000184983	22:42085524-42090955	NDUFA6	8.61488	9.85567	13.024	20.8825	27.679	1.144	1.512	2.424	3.213
	ENSG00000164182	5:60945128-61153037	NDUFAF2	31.1674	46.1569	43.5733	112.378	158.953	1.481	1.398	3.606	5.1
	ENSG00000156170	8:94895766-95116455	NDUFAF6	4.33162	7.61404	9.22085	26.2913	46.407	1.758	2.129	6.07	10.714
	ENSG00000003509	2:37231630-37253403	NDUFAF7	5.06955	8.20441	8.61999	22.5507	36.4326	1.618	1.7	4.448	7.187
	ENSG00000140990	16:1959507-1961975	NDUFB10	38.129	47.9667	66.3684	78.3559	99.2364	1.258	1.741	2.055	2.603
	ENSG00000147123	X:47142215-47145504	NDUFB11	5.92002	8.9793	8.75644	16.6247	30.5029	1.517	1.479	2.808	5.152
	ENSG00000147684	8:124539102-124568510	NDUFB9	38.1906	41.6895	45.1981	93.4845	128.79	1.092	1.183	2.448	3.372
	ENSG00000151366	11:78068303-78080219	NDUFC2	40.9541	53.1337	47.4797	85.3166	124.574	1.297	1.159	2.083	3.042
	ENSG00000145494	5:1801399-1816605	NDUFS6	13.6296	17.0617	16.5603	39.1307	48.9294	1.252	1.215	2.871	3.59
	ENSG00000167792	11:67606851-67612535	NDUFV1	36.736	41.9833	56.8124	87.8518	111.516	1.143	1.547	2.391	3.036
	ENSG00000117691	1:212432886-212446379	NENF	8.71807	14.0344	11.2207	21.3208	40.7297	1.61	1.287	2.446	4.672
	ENSG00000072736	16:68084750-68229259	NFATC3	3.23299	3.63131	6.07793	12.4555	13.7651	1.123	1.88	3.853	4.258
	ENSG00000104825	19:38899699-38908893	NFKBIB	2.54519	2.79655	3.94733	23.4331	50.0965	1.099	1.551	9.207	19.683
	ENSG00000145912	5:178149459-178153967	NHP2	29.5399	34.6454	40.3093	90.5594	158.018	1.173	1.365	3.066	5.349
	ENSG00000100138	22:41673929-41690504	NHP2L1	26.0581	21.9398	31.8986	92.6363	167.719	-1.188	1.224	3.555	6.436
	ENSG00000239672	17:51153535-51162428	NME1	65.1047	72.269	98.9374	183.474	291.608	1.11	1.52	2.818	4.479
	ENSG00000243678	17:51165434-51171747	NME1-NME2	146.642	181.566	190.209	352.349	623.695	1.238	1.297	2.403	4.253
	ENSG00000011052	17:51153589-51171744	NME2	10.6714	7.85212	20.3701	36.4112	82.3796	-1.359	1.909	3.412	7.72
	ENSG00000103202	16:396724-410367	NME4	24.4174	42.3174	38.9411	75.9996	145.915	1.733	1.595	3.113	5.976
	ENSG00000153406	16:4461679-4495763	NMRAL1	3.6368	5.06947	6.09606	12.9368	18.2256	1.394	1.676	3.557	5.011
	ENSG00000188976	1:944203-959309	NOC2L	22.1	24.8042	35.2717	72.3488	109.638	1.122	1.596	3.274	4.961
	ENSG00000115761	2:10570765-10689987	NOL10	23.0112	23.9902	28.2128	58.779	68.2442	1.043	1.226	2.554	2.966
	ENSG00000273899	22:37681672-37693478	NOL12	6.6332	7.58721	8.73577	37.922	47.5257	1.144	1.317	5.717	7.165
	ENSG00000147140	X:71283191-71301168	NONO	106.015	152.376	181.438	285.354	341.8	1.437	1.711	2.692	3.224
	ENSG00000182117	15:34341712-34343177	NOP10	45.2532	60.753	57.1522	101.803	172.252	1.343	1.263	2.25	3.806
	ENSG00000087269	4:2937932-2963385	NOP14	15.6235	21.5436	28.3801	84.6359	87.8473	1.379	1.817	5.417	5.623
	ENSG00000181163	5:171387115-171411137	NPM1	1011.91	1058.34	1288.76	2822.29	3651.82	1.046	1.274	2.789	3.609
	ENSG00000107833	10:101781324-101783413	NPM3	11.2856	11.4628	13.7863	24.9678	32.2108	1.016	1.222	2.212	2.854
	ENSG00000171246	17:80467147-80477843	NPTX1	2.27643	2.70915	4.66396	15.2007	16.0085	1.19	2.049	6.677	7.032
	ENSG00000124588	6:2987986-3028869	NQO2	5.44667	6.85301	8.83642	16.0369	22.6623	1.258	1.622	2.944	4.161
	ENSG00000164346	5:74766990-74780113	NSA2	107.963	144.397	150.947	236.954	369.961	1.337	1.398	2.195	3.427
	ENSG00000156831	8:125091678-125367120	NSMCE2	15.5836	15.6965	18.2439	35.6135	41.6616	1.007	1.171	2.285	2.673
	ENSG00000165802	9:137447569-137459334	NSMF	3.47116	10.6999	6.3916	12.0852	14.8614	3.083	1.841	3.482	4.281
	ENSG00000122643	7:33014113-33062797	NT5C3A	10.2464	16.1593	18.7433	35.8759	53.6346	1.577	1.829	3.501	5.234
	ENSG00000141698	17:41825180-41836263	NT5C3B	13.8852	17.5533	20.0345	44.303	63.9409	1.264	1.443	3.191	4.605
	ENSG00000168268	3:52524384-52535054	NT5DC2	16.4127	24.1538	26.5106	69.8111	93.0947	1.472	1.615	4.253	5.672
	ENSG00000095906	16:1782900-1789191	NUBP2	3.31755	3.72041	4.95045	11.0016	17.5605	1.121	1.492	3.316	5.293
	ENSG00000090273	1:26900237-26946862	NUDC	24.6323	28.8522	30.9493	70.3711	108.285	1.171	1.256	2.857	4.396
	ENSG00000165609	10:12165324-12196144	NUDT5	26.4087	27.4054	32.7402	74.9295	142.019	1.038	1.24	2.837	5.378
	ENSG00000108256	17:29255835-29294118	NUFIP2	43.3641	52.8381	60.295	107.654	116.18	1.218	1.39	2.483	2.679
	ENSG00000111581	12:68686733-68745809	NUP107	22.9026	24.3298	26.4169	62.4948	63.2581	1.062	1.153	2.729	2.762
	ENSG00000120253	6:149724314-149749665	NUP43	8.11777	7.02621	13.3161	36.3733	56.0097	-1.155	1.64	4.481	6.9
	ENSG00000137804	15:41332693-41381050	NUSAP1	3.37013	4.22649	6.85544	33.9986	39.6848	1.254	2.034	10.088	11.775
	ENSG00000102898	16:67846731-67872567	NUTF2	14.7758	19.7992	22.376	34.9199	55.8376	1.34	1.514	2.363	3.779
	ENSG00000104904	19:2269508-2273490	OAZ1	90.9749	116.45	112.279	186.736	233.993	1.28	1.234	2.053	2.572
	ENSG00000115758	2:10439967-10448504	ODC1	50.7495	73.6959	88.7262	212.808	278.818	1.452	1.748	4.193	5.494
	ENSG00000154124	5:14664663-14699711	OTULIN	8.17635	9.66613	16.3437	26.923	28.864	1.182	1.999	3.293	3.53
	ENSG00000083720	5:41730064-41870519	OXCT1	10.7534	10.6963	17.5435	52.9329	71.669	-1.005	1.631	4.922	6.665
	ENSG00000170515	12:56104318-56113907	PA2G4	45.4871	59.9369	71.7491	232.788	361.9	1.318	1.577	5.118	7.956
	ENSG00000263136	16:29816510-29820117	PAGR1	4.95192	4.08808	11.5697	20.8433	21.927	-1.211	2.336	4.209	4.428
	ENSG00000128050	4:56435740-56461368	PAICS	23.7731	23.6468	31.0305	125.063	215.43	-1.005	1.305	5.261	9.062
	ENSG00000162073	16:2969244-2973489	PAQR4	0.849773	0.673865	3.92411	19.5495	22.186	-1.261	4.618	23.006	26.108
	ENSG00000143799	1:226360690-226408075	PARP1	25.3505	25.391	41.0275	116.899	154.219	1.002	1.618	4.611	6.083
	ENSG00000168078	8:27809619-27838095	PBK	4.90363	4.29398	6.14373	37.4441	37.8455	-1.142	1.253	7.636	7.718
	ENSG00000180628	10:91163011-91284331	PCGF5	7.83533	10.3733	11.9463	18.0025	19.5646	1.324	1.525	2.298	2.497
	ENSG00000106244	7:99392047-99408829	PDAP1	42.4652	71.5915	61.924	105.173	197.046	1.686	1.458	2.477	4.64
	ENSG00000071994	6:170575294-170584692	PDCD2	34.8709	39.7348	49.4644	97.3374	127.112	1.139	1.419	2.791	3.645
	ENSG00000105185	19:32581067-32587452	PDCD5	76.8159	128.439	111.612	258.827	377.987	1.672	1.453	3.369	4.921
	ENSG00000131828	X:19343892-19361705	PDHA1	61.7846	87.8468	89.9353	151.508	164.436	1.422	1.456	2.452	2.661
	ENSG00000275498	CHR_HSCHR16_1_CTG1:14950312-15122081	PDXDC1	8.45716	9.25588	11.4106	18.9752	24.9526	1.094	1.349	2.244	2.95
	ENSG00000089220	12:118135857-118145584	PEBP1	36.1983	40.0001	40.2168	88.3632	141.599	1.105	1.111	2.441	3.912
	ENSG00000242265	7:94656324-94669695	PEG10	11.1154	12.9258	12.59	24.0789	28.6323	1.163	1.133	2.166	2.576
	ENSG00000178921	17:8247617-8270491	PFAS	3.44155	4.33169	5.21813	13.6668	16.7061	1.259	1.516	3.971	4.854
	ENSG00000143256	1:161100555-161118111	PFDN2	33.7241	45.3194	44.3685	69.2492	96.0472	1.344	1.316	2.053	2.848
	ENSG00000171314	10:97426159-97433441	PGAM1	69.9492	81.3542	90.5952	151.741	258.791	1.163	1.295	2.169	3.7
	ENSG00000247077	12:132710818-132722734	PGAM5	8.45262	9.65733	11.7986	42.5935	52.2192	1.143	1.396	5.039	6.178
	ENSG00000167085	17:49404048-49414905	PHB	53.1598	59.023	68.9117	147.791	254.269	1.11	1.296	2.78	4.783
	ENSG00000215021	12:6965326-6970825	PHB2	37.5498	43.6061	50.2437	98.814	133.691	1.161	1.338	2.632	3.56
	ENSG00000130024	6:169703904-169725566	PHF10	7.4365	10.3971	15.6698	32.3555	47.3754	1.398	2.107	4.351	6.371
	ENSG00000100410	22:41459716-41468725	PHF5A	27.7157	48.761	35.5296	118.647	127.18	1.759	1.282	4.281	4.589
	ENSG00000092621	1:119659797-119744215	PHGDH	14.7325	21.0258	21.79	46.7649	92.6107	1.427	1.479	3.174	6.286
	ENSG00000156873	16:30748269-30761176	PHKG2	3.98911	4.74677	8.99574	14.3335	14.8459	1.19	2.255	3.593	3.722
	ENSG00000054148	9:136848723-136851043	PHPT1	11.076	15.8856	15.2626	23.3241	31.2044	1.434	1.378	2.106	2.817
	ENSG00000108474	17:16217190-16351797	PIGL	10.881	8.02412	11.4915	33.1433	46.5498	-1.357	1.056	3.046	4.278
	ENSG00000124155	20:45416076-45426244	PIGT	11.8961	19.4439	18.377	26.0013	49.8281	1.634	1.545	2.186	4.189
	ENSG00000277161	17:36535019-36539310	PIGW	2.54038	3.5974	3.79994	17.0267	26.5871	1.416	1.496	6.702	10.466
	ENSG00000275600	CHR_HSCHR17_7_CTG4:36535926-36539673	PIGW	2.1929	3.12591	3.21921	12.8555	18.1482	1.425	1.468	5.862	8.276
	ENSG00000163964	3:196639774-196736007	PIGX	3.85215	4.47039	6.5463	16.3143	35.4053	1.16	1.699	4.235	9.191
	ENSG00000104872	19:49446297-49453497	PIH1D1	15.2703	17.1285	18.8548	39.3569	47.0574	1.122	1.235	2.577	3.082
	ENSG00000127445	19:9835256-9849682	PIN1	14.4228	14.7817	17.0281	28.9593	50.7611	1.025	1.181	2.008	3.52
	ENSG00000102309	X:72181352-72302926	PIN4	16.9641	22.563	20.0626	34.8346	43.6489	1.33	1.183	2.053	2.573
	ENSG00000057757	1:23778404-23788232	PITHD1	12.5988	12.7264	21.1603	34.0422	38.4161	1.01	1.68	2.702	3.049
	ENSG00000171033	8:78516138-78605267	PKIA	4.05141	3.03287	8.47843	17.7462	25.0754	-1.335	2.093	4.38	6.189
	ENSG00000102007	X:49171925-49175239	PLP2	8.84707	9.42245	15.8313	32.5293	69.9512	1.065	1.789	3.677	7.907
	ENSG00000146281	6:89146049-89165565	PM20D2	1.9816	1.744	3.28349	10.4382	12.8958	-1.136	1.657	5.268	6.508
	ENSG00000160783	1:156212992-156240042	PMF1	11.724	11.1332	17.092	28.5304	40.9899	-1.053	1.458	2.434	3.496
	ENSG00000260238	1:156212981-156243332	PMF1-BGLAP	6.4554	10.1873	10.5213	22.7883	28.538	1.578	1.63	3.53	4.421
	ENSG00000127838	2:218270391-218346793	PNKD	3.97583	6.42763	6.30229	13.5138	17.2342	1.617	1.585	3.399	4.335
	ENSG00000106628	7:44114680-44124358	POLD2	9.55475	11.3945	16.7676	32.1968	50.3859	1.193	1.755	3.37	5.273
	ENSG00000077514	11:74493850-74669117	POLD3	4.43601	3.18901	8.09515	32.9929	33.0317	-1.391	1.825	7.438	7.446
	ENSG00000099817	19:1086578-1095380	POLR2E	13.5913	20.255	19.8648	33.4484	54.7627	1.49	1.462	2.461	4.029
	ENSG00000100142	22:37952606-38041915	POLR2F	28.7407	30.953	29.6918	117.463	139.851	1.077	1.033	4.087	4.866
	ENSG00000005075	7:102473117-102478907	POLR2J	9.01952	13.7339	10.875	31.7965	40.4574	1.523	1.206	3.525	4.486
	ENSG00000100413	22:41525803-41544606	POLR3H	10.874	11.4644	15.6215	29.9904	46.776	1.054	1.437	2.758	4.302
	ENSG00000105171	19:29604016-29617237	POP4	33.7531	32.7427	36.4834	79.6224	83.2156	-1.031	1.081	2.359	2.465
	ENSG00000180817	10:70202829-70233911	PPA1	51.6061	55.3198	72.5398	106.19	115.082	1.072	1.406	2.058	2.23
	ENSG00000138777	4:105369076-105474081	PPA2	55.5019	45.4685	64.0618	123.149	151.394	-1.221	1.154	2.219	2.728
	ENSG00000196262	7:44796679-44824564	PPIA	434.748	558.129	542.568	1039.4	1663.94	1.284	1.248	2.391	3.827
	ENSG00000108179	10:79347468-79355337	PPIF	7.59461	8.58853	9.10944	18.9032	19.0647	1.131	1.199	2.489	2.51
	ENSG00000171960	1:42658424-42676758	PPIH	11.887	11.31	11.6712	51.8765	78.669	-1.052	-1.018	4.364	6.618
	ENSG00000115241	2:27381193-27409687	PPM1G	23.2844	28.8907	36.3427	112.753	134.884	1.241	1.561	4.842	5.793
	ENSG00000173457	11:64244479-64246941	PPP1R14B	54.2586	65.5638	91.4055	170.051	242.918	1.208	1.685	3.134	4.477
	ENSG00000115685	2:241149575-241183652	PPP1R7	30.1816	34.5087	40.3656	72.27	86.8886	1.143	1.337	2.395	2.879
	ENSG00000011485	19:46346993-46392981	PPP5C	11.8605	21.1839	23.4851	40.2704	51.6447	1.786	1.98	3.395	4.354
	ENSG00000131238	1:40072704-40097703	PPT1	9.29448	12.261	17.3153	37.6776	63.8545	1.319	1.863	4.054	6.87
	ENSG00000198901	15:90966037-90995629	PRC1	12.2006	13.3471	13.5156	115.194	158.361	1.094	1.108	9.442	12.98
	ENSG00000167815	19:12796819-12801859	PRDX2	13.1428	15.7306	18.0262	37.9781	51.6242	1.197	1.372	2.89	3.928
	ENSG00000169230	5:177303773-177306959	PRELID1	24.3815	30.2067	29.7156	67.1477	92.9507	1.239	1.219	2.754	3.812
	ENSG00000138078	2:44316280-44361862	PREPL	13.8392	18.7673	20.1854	28.418	40.0401	1.356	1.459	2.053	2.893
	ENSG00000130175	19:11435287-11450968	PRKCSH	39.621	46.462	42.8096	80.6764	136.696	1.173	1.08	2.036	3.45
	ENSG00000126457	19:49675785-49689029	PRMT1	47.4233	74.2058	74.8687	123.657	160.88	1.565	1.579	2.608	3.392
	ENSG00000110107	11:60890729-60906588	PRPF19	15.2646	18.3855	29.0017	70.049	71.3855	1.204	1.9	4.589	4.677
	ENSG00000134748	1:52404563-52420839	PRPF38A	8.97878	9.95051	13.3667	53.3953	63.1648	1.108	1.489	5.947	7.035
	ENSG00000196504	2:152651592-152717997	PRPF40A	117.201	170.543	138.375	247.973	308.229	1.455	1.181	2.116	2.63
	ENSG00000147224	X:107628423-107651026	PRPS1	18.8638	16.8334	14.5243	39.8303	51.5849	-1.121	-1.299	2.111	2.735
	ENSG00000099256	10:24848606-24952604	PRTFDC1	6.71138	6.415	6.08316	22.0233	31.1884	-1.046	-1.104	3.281	4.647
	ENSG00000129084	11:14504873-14643635	PSMA1	53.1957	59.6387	69.9818	106.826	179.791	1.121	1.316	2.008	3.38
	ENSG00000106588	7:42916856-42932223	PSMA2	27.9008	30.9993	28.7621	66.8224	94.0036	1.111	1.031	2.395	3.369
	ENSG00000041357	15:78540404-78552419	PSMA4	111.342	130.558	158.441	288.866	366.939	1.173	1.423	2.594	3.296
	ENSG00000100902	14:35278632-35317493	PSMA6	113.215	147.76	143.412	258.943	327.396	1.305	1.267	2.287	2.892
	ENSG00000277791	17:38752735-38764231	PSMB3	14.9456	16.3876	21.3991	44.2921	71.2164	1.096	1.432	2.964	4.765
	ENSG00000275903	CHR_HSCHR17_7_CTG4:38553499-38565018	PSMB3	12.3037	14.2864	17.2769	33.4198	46.2115	1.161	1.404	2.716	3.756
	ENSG00000100804	14:23016542-23035230	PSMB5	61.1717	68.7835	79.0296	136.066	172.267	1.124	1.292	2.224	2.816
	ENSG00000136930	9:124353465-124415444	PSMB7	77.3112	87.008	89.4933	160.728	207.505	1.125	1.158	2.079	2.684
	ENSG00000100764	14:90256494-90275429	PSMC1	93.7126	140.393	122.914	209.363	215.582	1.498	1.312	2.234	2.3
	ENSG00000165916	11:47418768-47426473	PSMC3	67.2874	76.3752	79.1229	164.244	243.546	1.135	1.176	2.441	3.619
	ENSG00000131470	17:42572314-42577831	PSMC3IP	8.69932	8.31994	14.1554	110.966	155.353	-1.046	1.627	12.756	17.858
	ENSG00000013275	19:39971004-39981441	PSMC4	28.0202	32.7424	46.8837	67.0175	94.2412	1.169	1.673	2.392	3.363
	ENSG00000115233	2:161308037-161411717	PSMD14	47.2488	51.0319	66.0681	110.035	123.119	1.08	1.398	2.329	2.606
	ENSG00000108344	17:39980796-39997960	PSMD3	13.724	17.3052	22.8321	30.2549	36.93	1.261	1.664	2.205	2.691
	ENSG00000099341	19:38374535-38383824	PSMD8	31.8262	41.8237	46.4602	71.7482	93.3481	1.314	1.46	2.254	2.933
	ENSG00000157778	7:1567329-1571005	PSMG3	3.35887	4.04892	6.39378	13.5414	17.5177	1.205	1.904	4.032	5.215
	ENSG00000146733	7:56011050-56051604	PSPH	2.38953	2.02833	6.5137	15.0006	16.6731	-1.178	2.726	6.278	6.978
	ENSG00000187514	2:231706894-231713541	PTMA	359.694	467.389	647.6	1584.17	1618.53	1.299	1.8	4.404	4.5
	ENSG00000074696	15:65530417-65578352	PTPLAD1	38.1896	37.4267	52.4496	122.737	204.085	-1.02	1.373	3.214	5.344
	ENSG00000110536	11:47565429-47573461	PTPMT1	16.8605	21.5813	26.1661	66.7453	100.282	1.28	1.552	3.959	5.948
	ENSG00000141378	17:59674635-59707626	PTRH2	16.2619	23.0666	15.6785	40.2612	41.5734	1.418	-1.037	2.476	2.556
	ENSG00000164611	5:160421821-160428744	PTTG1	7.07524	9.19206	12.6719	33.6156	59.3395	1.299	1.791	4.751	8.387
	ENSG00000176894	12:132687605-132704991	PXMP2	2.09782	0.916126	4.77972	11.6452	27.8103	-2.288	2.278	5.551	13.257
	ENSG00000183010	17:81932383-81942412	PYCR1	28.7991	33.9963	41.914	64.6653	92.0026	1.18	1.455	2.245	3.195
	ENSG00000100504	14:50857890-50944736	PYGL	9.61257	12.9679	16.1395	32.8235	50.3922	1.349	1.679	3.415	5.242
	ENSG00000165661	9:136206332-136245841	QSOX2	4.23765	5.85624	8.4806	14.7911	26.9284	1.382	2.001	3.49	6.355
	ENSG00000136933	9:125200541-125234158	RABEPK	9.66842	9.68904	13.3853	24.8035	33.9499	1.002	1.384	2.565	3.511
	ENSG00000196642	9:136807921-136957733	RABL6	7.58728	11.51	13.5085	26.7054	39.8908	1.517	1.78	3.52	5.258
	ENSG00000136238	7:6374522-6403977	RAC1	72.4039	115.439	89.7959	174.05	196.755	1.594	1.24	2.404	2.717
	ENSG00000132341	12:130871878-130877678	RAN	218.347	243.711	271.63	610.174	752.618	1.116	1.244	2.795	3.447
	ENSG00000162521	1:32651141-32686211	RBBP4	22.2556	24.9554	29.4804	80.2964	84.7786	1.121	1.325	3.608	3.809
	ENSG00000102054	X:16839282-16870414	RBBP7	41.0785	45.7242	47.1678	124.142	189.224	1.113	1.148	3.022	4.606
	ENSG00000101546	18:80034357-80046397	RBFA	7.62171	8.92065	11.741	27.8541	34.6293	1.17	1.54	3.655	4.544
	ENSG00000122965	12:113816737-113966371	RBM19	6.89495	6.3543	8.33375	22.4957	29.243	-1.085	1.209	3.263	4.241
	ENSG00000173933	11:66638616-66666682	RBM4	38.7952	39.1047	53.3452	83.3354	90.9398	1.008	1.375	2.148	2.344
	ENSG00000173914	11:66664997-66677921	RBM4B	7.76414	9.60689	11.4743	21.8169	22.1614	1.237	1.478	2.81	2.854
	ENSG00000120158	9:4792833-4885917	RCL1	6.3605	9.53031	12.4351	23.2	25.523	1.498	1.955	3.648	4.013
	ENSG00000142552	19:49527617-49546962	RCN3	17.025	23.4335	24.9136	38.9582	57.8264	1.376	1.463	2.288	3.397
	ENSG00000137710	11:110174879-110296722	RDX	37.2397	44.2107	46.1049	89.6918	91.2798	1.187	1.238	2.408	2.451
	ENSG00000148300	9:133406058-133418096	REXO4	8.48501	9.65001	13.0224	26.3643	29.0585	1.137	1.535	3.107	3.425
	ENSG00000049541	7:74231498-74254458	RFC2	4.67816	4.57219	9.65066	58.9252	83.4725	-1.024	2.063	12.596	17.843
	ENSG00000133119	13:33818048-33966558	RFC3	3.20354	3.0404	5.61335	62.7474	68.403	-1.054	1.752	19.587	21.352
	ENSG00000143390	1:151340639-151347357	RFX5	3.76212	8.2054	9.6023	11.5721	22.5089	2.181	2.552	3.076	5.983
	ENSG00000137824	15:40735883-40755851	RMDN3	8.14299	6.97848	10.1585	20.735	25.0084	-1.167	1.248	2.546	3.071
	ENSG00000155906	6:151404762-151452181	RMND1	13.6561	12.1016	14.7326	28.1846	33.2948	-1.129	1.079	2.064	2.438
	ENSG00000104889	19:12806579-12813638	RNASEH2A	5.15075	3.28518	6.15902	38.88	54.8741	-1.567	1.196	7.548	10.654
	ENSG00000136104	13:50909677-50973745	RNASEH2B	23.0472	31.8419	21.5719	70.2419	125.993	1.382	-1.068	3.048	5.467
	ENSG00000172922	11:65714895-65720947	RNASEH2C	4.13458	3.92451	4.2496	15.6029	23.5365	-1.054	1.028	3.774	5.693
	ENSG00000185946	1:103525690-103555239	RNPC3	3.35479	3.74174	4.73176	15.9441	29.272	1.115	1.41	4.753	8.725
	ENSG00000277877	1:244845166-244855497	RP11-11N7,5	0.41951	0.40806	1.04039	26.7179	28.2783	-1.028	2.48	63.688	67.408
	ENSG00000117748	1:27891523-27914746	RPA2	10.9684	11.3624	18.7683	69.8605	86.4887	1.036	1.711	6.369	7.885
	ENSG00000106399	7:7636517-7718607	RPA3	2.21113	3.40797	2.69858	12.0486	20.6494	1.541	1.22	5.449	9.339
	ENSG00000197713	2:210002564-210022259	RPE	20.925	19.2963	27.1476	62.9312	64.5513	-1.085	1.297	3.007	3.085
	ENSG00000197498	6:110982014-111028263	RPF2	42.5163	47.2429	42.4589	101.985	129.441	1.111	-1.001	2.399	3.045
	ENSG00000188846	3:40457291-40462370	RPL14	259.868	354.698	323.044	569.843	987.238	1.365	1.243	2.193	3.799
	ENSG00000063177	19:48615327-48619536	RPL18	210.608	283.726	278.348	443.255	746.135	1.347	1.322	2.105	3.543
	ENSG00000105640	19:17859875-17864153	RPL18A	130.87	200.226	181.285	330.424	475.986	1.53	1.385	2.525	3.637
	ENSG00000108298	17:39200282-39204727	RPL19	619.804	965.67	865.254	1382.21	2207.18	1.558	1.396	2.23	3.561
	ENSG00000163584	3:170864874-170870483	RPL22L1	39.5772	53.3915	36.5345	79.9171	83.9714	1.349	-1.083	2.019	2.122
	ENSG00000131469	17:42998272-43002959	RPL27	1085.13	1603.34	1294.73	2540.42	4113.95	1.478	1.193	2.341	3.791
	ENSG00000162244	3:51993599-51995942	RPL29	222.556	316.241	329.904	499.219	744.472	1.421	1.482	2.243	3.345
	ENSG00000136942	9:124857879-124861981	RPL35	526.929	643.283	661.527	1240.33	2053.02	1.221	1.255	2.354	3.896
	ENSG00000182899	3:197949986-197956610	RPL35A	387.43	540.089	471.542	802.008	1249.51	1.394	1.217	2.07	3.225
	ENSG00000130255	19:5674946-5691876	RPL36	189.415	242.492	188.186	423.068	531.914	1.28	-1.006	2.234	2.808
	ENSG00000172809	17:74203581-74210655	RPL38	1129.9	1346.19	1322.12	2425.94	4421.55	1.191	1.17	2.147	3.913
	ENSG00000279483	7:137513831-137514238	RPL41	70.7173	88.2199	69.1326	150.782	211.981	1.248	-1.022	2.132	2.998
	ENSG00000089009	12:112405189-112418838	RPL6	902.245	1097.52	1176.72	1810.64	2802.01	1.216	1.304	2.007	3.106
	ENSG00000161016	8:144789764-144792587	RPL8	279.673	368.534	360.766	627.293	1070.37	1.318	1.29	2.243	3.827
	ENSG00000089157	12:120196685-120201235	RPLP0	441.117	618.837	529.69	901.956	1475.46	1.403	1.201	2.045	3.345
	ENSG00000177600	11:809646-812880	RPLP2	379.152	617.423	428.134	1045.64	1644.11	1.628	1.129	2.758	4.336
	ENSG00000148688	10:90871715-90908553	RPP30	10.9968	10.711	15.8107	53.0704	85.5279	-1.027	1.438	4.826	7.778
	ENSG00000141425	18:35984386-36067576	RPRD1A	27.9201	25.0386	34.2382	57.7463	67.4711	-1.115	1.226	2.068	2.417
	ENSG00000124614	6:34417453-34426125	RPS10	482.655	560.539	557.541	1096.98	1764.4	1.161	1.155	2.273	3.656
	ENSG00000115268	19:1438357-1440494	RPS15	114.091	213.202	169.485	370.494	625.645	1.869	1.486	3.247	5.484
	ENSG00000105193	19:39433206-39435948	RPS16	110.119	143.605	144.56	265.952	320.494	1.304	1.313	2.415	2.91
	ENSG00000182774	15:82536752-82540564	RPS17	494.11	652.78	565.756	1046.1	1718.64	1.321	1.145	2.117	3.478
	ENSG00000278229	CHR_HSCHR15_5_CTG8:82615847-82619631	RPS17L	471.227	627.502	533.801	983.666	1668.5	1.332	1.133	2.087	3.541
	ENSG00000140988	16:1962051-1964860	RPS2	304.926	397.246	401.357	670.434	1267.57	1.303	1.316	2.199	4.157
	ENSG00000171858	20:62387115-62388520	RPS21	194.695	314.609	228.579	410.756	788.989	1.616	1.174	2.11	4.052
	ENSG00000118181	11:119015711-119018691	RPS25	342.772	456.754	368.214	730.594	974.266	1.333	1.074	2.131	2.842
	ENSG00000197728	12:56041852-56044675	RPS26	170.22	226.296	268.384	420.519	730.867	1.329	1.577	2.47	4.294
	ENSG00000143947	2:55231902-55235853	RPS27A	519.903	622.732	649.699	1096.01	1557.91	1.198	1.25	2.108	2.997
	ENSG00000083845	19:58386399-58394806	RPS5	226.465	270.983	294.295	637.628	834.649	1.197	1.3	2.816	3.686
	ENSG00000168028	3:39406688-39412542	RPSA	409.821	517.65	445.785	950.63	1367.75	1.263	1.088	2.32	3.337
	ENSG00000205246	19:23763004-23828135	RPSAP58	77.9168	86.1624	72.8164	183.248	264.336	1.106	-1.07	2.352	3.393
	ENSG00000171848	2:10122327-10131419	RRM2	17.4086	25.3621	26.3456	275.53	372.505	1.457	1.513	15.827	21.398
	ENSG00000189306	22:42509967-42519802	RRP7A	17.0834	20.974	21.0942	69.0314	69.6932	1.228	1.235	4.041	4.08
	ENSG00000183207	19:48993447-49015995	RUVBL2	17.3054	20.4784	25.3486	63.5232	98.1462	1.183	1.465	3.671	5.671
	ENSG00000142230	19:47113273-47210636	SAE1	57.7858	70.944	73.7122	217.122	355.764	1.228	1.276	3.757	6.157
	ENSG00000130254	19:5586998-5624046	SAFB2	15.4042	14.8933	28.3021	31.3755	32.3116	-1.034	1.837	2.037	2.098
	ENSG00000141858	19:14087839-14091036	SAMD1	2.82782	4.2525	9.06809	18.7592	19.1931	1.504	3.207	6.634	6.787
	ENSG00000205323	12:55752462-55817756	SARNP	37.9949	43.2556	45.2309	106.77	162.157	1.138	1.19	2.81	4.268
	ENSG00000132330	2:238060888-238099413	SCLY	2.64901	5.19631	5.95177	19.5883	30.5619	1.962	2.247	7.395	11.537
	ENSG00000010803	1:41027199-41242154	SCMH1	2.61563	3.56534	6.32105	14.0377	14.3674	1.363	2.417	5.367	5.493
	ENSG00000047634	X:17737448-17754988	SCML1	5.74895	6.9902	6.91674	24.581	38.6294	1.216	1.203	4.276	6.719
	ENSG00000115884	2:20200796-20225433	SDC1	1.61524	1.98825	4.64466	23.9771	42.862	1.231	2.876	14.844	26.536
	ENSG00000165689	9:136401921-136410609	SDCCAG3	16.6688	24.0386	22.5402	44.1845	50.4462	1.442	1.352	2.651	3.026
	ENSG00000166562	18:59139476-59158836	SEC11C	15.0932	10.7758	23.4848	46.7979	61.6612	-1.401	1.556	3.101	4.085
	ENSG00000161956	17:7561874-7571969	SENP3	16.5511	18.3565	23.598	70.2077	88.6107	1.109	1.426	4.242	5.354
	ENSG00000119231	3:196867855-196934714	SENP5	25.9297	30.6721	25.0938	57.2557	98.9438	1.183	-1.033	2.208	3.816
	ENSG00000086475	10:13317423-13348298	SEPHS1	15.3233	13.649	18.8871	36.4645	51.2487	-1.122	1.233	2.38	3.344
	ENSG00000119335	9:128683423-128696400	SET	396.516	527.696	491.379	1146.58	1388.18	1.331	1.239	2.892	3.501
	ENSG00000183955	12:123383772-123409358	SETD8	21.3733	24.6689	33.7985	74.9001	79.6915	1.154	1.581	3.504	3.729
	ENSG00000170364	3:4303303-4317567	SETMAR	4.44763	3.34372	6.71298	13.9669	14.965	-1.33	1.509	3.14	3.365
	ENSG00000099995	22:30331987-30356947	SF3A1	6.89557	12.3635	11.3961	18.3636	33.2486	1.793	1.653	2.663	4.822
	ENSG00000183431	1:37956974-37990921	SF3A3	39.046	37.3207	55.2138	138.861	142.93	-1.046	1.414	3.556	3.661
	ENSG00000169976	6:144094880-144095573	SF3B5	12.6664	18.1257	13.2169	32.5475	40.0678	1.431	1.043	2.57	3.163
	ENSG00000115128	2:24067583-24076443	SF3B6	58.8051	65.6249	58.8491	132.575	164.637	1.116	1.001	2.254	2.8
	ENSG00000183605	10:119140766-119165667	SFXN4	4.3505	5.59431	6.72756	15.1675	25.6877	1.286	1.546	3.486	5.905
	ENSG00000100359	22:40370590-40410289	SGSM3	5.61207	4.56174	7.70322	16.573	19.4307	-1.23	1.373	2.953	3.462
	ENSG00000104969	19:2754713-2783371	SGTA	4.88644	8.22023	6.89708	25.5018	32.3581	1.682	1.411	5.219	6.622
	ENSG00000141985	19:4360369-4400547	SH3GL1	5.20431	7.55523	8.06719	17.1868	27.01	1.452	1.55	3.302	5.19
	ENSG00000182199	12:57229326-57234935	SHMT2	19.7193	23.5175	24.5451	53.6648	66.2621	1.193	1.245	2.721	3.36
	ENSG00000147955	9:34634721-34637809	SIGMAR1	13.3581	17.9322	22.1848	44.1936	85.6042	1.342	1.661	3.308	6.408
	ENSG00000184990	14:104753099-104768494	SIVA1	5.25459	6.65332	7.81583	27.9413	40.7536	1.266	1.487	5.318	7.756
	ENSG00000182628	17:59109950-59155269	SKA2	42.5	48.8209	40.3031	111.386	152.571	1.149	-1.055	2.621	3.59
	ENSG00000165480	13:21153594-21176602	SKA3	2.88944	2.3041	2.83894	14.6072	17.903	-1.255	-1.017	5.055	6.196
	ENSG00000145604	5:36151988-36184319	SKP2	6.60173	7.55058	15.4559	45.7119	61.1387	1.144	2.341	6.924	9.261
	ENSG00000155380	1:112911846-112957013	SLC16A1	21.4394	22.7298	35.0006	89.3656	133.343	1.06	1.633	4.168	6.22
	ENSG00000115902	2:64988476-65023865	SLC1A4	2.9057	2.33702	4.80342	15.1053	23.4343	-1.244	1.653	5.199	8.065
	ENSG00000100075	22:19175574-19178830	SLC25A1	5.23101	7.43095	7.87638	13.9635	20.8128	1.421	1.506	2.669	3.979
	ENSG00000013306	17:44319624-44324870	SLC25A39	4.97942	6.04785	8.06129	14.3775	23.0996	1.215	1.619	2.887	4.639
	ENSG00000151729	4:185143240-185150382	SLC25A4	4.90657	4.81203	6.84685	16.6644	18.8549	-1.019	1.395	3.396	3.843
	ENSG00000005022	X:119468399-119471319	SLC25A5	31.627	37.8224	45.8162	96.1171	128.22	1.196	1.449	3.039	4.054
	ENSG00000112759	6:44219504-44234151	SLC29A1	1.01685	0.935728	3.44442	10.6037	11.0526	-1.087	3.387	10.428	10.869
	ENSG00000111371	12:46183062-46270017	SLC38A1	23.1211	21.4589	26.9979	50.1858	54.0291	-1.078	1.168	2.171	2.337
	ENSG00000134802	11:57406953-57427580	SLC43A3	2.65034	3.01057	4.10218	21.6614	34.0083	1.136	1.548	8.173	12.832
	ENSG00000119705	14:77708070-77761104	SLIRP	75.2806	100.173	89.835	243.478	339.295	1.331	1.193	3.234	4.507
	ENSG00000173473	3:47585271-47782106	SMARCC1	17.1869	23.1141	30.195	51.2278	61.8448	1.345	1.757	2.981	3.598
	ENSG00000108604	17:63832080-63843065	SMARCD2	8.37039	10.3494	16.4049	31.1135	51.0052	1.236	1.96	3.717	6.094
	ENSG00000136824	9:104094259-104141417	SMC2	4.77501	7.27834	8.58805	33.4109	40.9203	1.524	1.799	6.997	8.57
	ENSG00000198952	1:156249223-156282825	SMG5	13.608	13.8415	15.2202	28.5632	40.0892	1.017	1.118	2.099	2.946
	ENSG00000184785	X:134990937-134992473	SMIM10	4.86472	6.97112	7.08316	20.1002	38.5517	1.433	1.456	4.132	7.925
	ENSG00000205670	21:34375479-34407866	SMIM11	3.34214	3.51636	3.42013	12.0444	15.8184	1.052	1.023	3.604	4.733
	ENSG00000273590	21:7744961-7777853	SMIM11	3.58401	3.67555	2.79954	11.6351	13.2731	1.026	-1.28	3.246	3.703
	ENSG00000168273	3:52534012-52579237	SMIM4	12.958	10.0344	14.2803	60.3181	107.275	-1.292	1.102	4.655	8.279
	ENSG00000174446	15:66490134-66497813	SNAPC5	7.14912	9.94785	10.094	21.6346	26.1559	1.391	1.412	3.026	3.659
	ENSG00000161981	16:53009-57669	SNRNP25	5.76363	8.10707	10.5803	34.6972	47.3309	1.407	1.836	6.02	8.212
	ENSG00000104852	19:49085418-49108605	SNRNP70	46.4264	42.3988	43.8988	109.754	129.761	-1.095	-1.057	2.364	2.795
	ENSG00000125835	20:2461633-2470853	SNRPB	36.7946	45.9093	47.1917	145.563	208.183	1.248	1.283	3.956	5.658
	ENSG00000124562	6:34757405-34773794	SNRPC	42.8832	49.7554	65.6857	121.158	234.244	1.16	1.532	2.825	5.462
	ENSG00000125743	19:45687453-45692569	SNRPD2	47.4898	50.9296	52.5002	113.308	157.989	1.072	1.106	2.386	3.327
	ENSG00000100028	22:24555502-24609980	SNRPD3	24.6295	40.6002	34.3804	115.681	176.005	1.648	1.396	4.697	7.146
	ENSG00000182004	1:203861602-203870550	SNRPE	75.9982	77.7824	82.0328	194.87	317.122	1.023	1.079	2.564	4.173
	ENSG00000139343	12:95858927-95903828	SNRPF	27.1801	28.2172	32.2609	79.7696	115.741	1.038	1.187	2.935	4.258
	ENSG00000143977	2:70281361-70293771	SNRPG	66.5888	63.2025	77.8549	250.099	343.067	-1.054	1.169	3.756	5.152
	ENSG00000089006	20:17941596-17968980	SNX5	56.8628	57.3656	85.0399	231.984	332.735	1.009	1.496	4.08	5.852
	ENSG00000180008	14:55027229-55049488	SOCS4	12.0428	13.7402	13.7562	49.0996	59.8682	1.141	1.142	4.077	4.971
	ENSG00000076382	17:28577564-28599279	SPAG5	4.47904	2.96588	3.74977	14.6509	21.1477	-1.511	-1.195	3.271	4.721
	ENSG00000167523	16:89657801-89671272	SPATA33	1.69909	0.543318	2.24363	22.6245	28.5388	-3.125	1.32	13.316	16.797
	ENSG00000123352	12:49366583-49527424	SPATS2	14.3512	19.3676	22.0318	42.0339	52.5207	1.35	1.535	2.929	3.66
	ENSG00000161888	19:11131519-11155808	SPC24	3.42832	2.60585	2.99717	27.5645	55.8685	-1.316	-1.144	8.04	16.296
	ENSG00000164808	8:47260574-47736306	SPIDR	15.431	22.2563	19.5669	41.0503	83.7553	1.442	1.268	2.66	5.428
	ENSG00000128039	4:55346108-55373096	SRD5A3	3.5915	7.59254	5.83476	11.7408	21.6862	2.114	1.625	3.269	6.038
	ENSG00000096063	6:35832965-35921342	SRPK1	22.2876	25.3299	38.5774	94.9547	98.6119	1.137	1.731	4.26	4.425
	ENSG00000144867	3:133784032-133825772	SRPRB	30.2597	29.8195	54.5023	98.383	115.811	-1.015	1.801	3.251	3.827
	ENSG00000087087	7:100875110-100888664	SRRT	21.2744	26.3847	40.4424	85.7434	109.064	1.24	1.901	4.03	5.127
	ENSG00000136450	17:58003359-58007346	SRSF1	101.085	100.276	143.79	353.493	404.788	-1.008	1.422	3.497	4.004
	ENSG00000111786	12:120461667-120469793	SRSF9	53.1225	56.5479	55.998	117.43	162.254	1.064	1.054	2.211	3.054
	ENSG00000138385	2:169791932-169812064	SSB	109.572	142.478	143.275	253.099	302.937	1.3	1.308	2.31	2.765
	ENSG00000106028	7:141738320-141787922	SSBP1	95.4601	105.787	109.018	217.21	341.813	1.108	1.142	2.275	3.581
	ENSG00000262771	CHR_HSCHR7_1_CTG6:141744328-141752534	SSBP1	72.9708	77.1219	89.4232	162.46	247.634	1.057	1.225	2.226	3.394
	ENSG00000130511	19:18418863-18434562	SSBP4	3.91375	5.32812	8.04518	11.943	18.4067	1.361	2.056	3.052	4.703
	ENSG00000149136	11:57325984-57335877	SSRP1	21.9305	26.6995	35.489	108.423	177.442	1.217	1.618	4.944	8.091
	ENSG00000173465	11:65570429-65573942	SSSCA1	7.81445	11.3181	7.56064	27.1513	40.3522	1.448	-1.033	3.474	5.164
	ENSG00000160075	1:1541672-1574869	SSU72	25.0489	37.0388	33.2438	80.2392	92.9029	1.479	1.327	3.203	3.709
	ENSG00000070731	17:76563709-76586956	ST6GALNAC2	10.606	14.1777	17.454	31.8718	39.8644	1.337	1.646	3.005	3.759
	ENSG00000004866	7:116953237-117230103	ST7	6.07697	5.34192	8.73867	21.8543	36.0051	-1.138	1.438	3.596	5.925
	ENSG00000168439	11:64185271-64204543	STIP1	64.9684	82.4475	89.3166	163.314	200.248	1.269	1.375	2.514	3.082
	ENSG00000115694	2:241492673-241509730	STK25	34.6294	38.3609	42.4134	72.3635	119.859	1.108	1.225	2.09	3.461
	ENSG00000117632	1:25884180-25906991	STMN1	99.1665	124.078	88.5034	240.602	341.519	1.251	-1.121	2.426	3.444
	ENSG00000165283	9:35099775-35103195	STOML2	21.7321	21.0581	28.5587	58.646	89.3817	-1.032	1.314	2.699	4.113
	ENSG00000169689	17:82018701-82024107	STRA13	3.45828	6.63758	7.57077	17.0788	34.3842	1.919	2.189	4.939	9.943
	ENSG00000103266	16:680223-682870	STUB1	39.0985	43.8602	59.1206	128.2	152.455	1.122	1.512	3.279	3.899
	ENSG00000104915	19:13144057-13150383	STX10	4.38055	5.492	5.8357	13.2177	19.2627	1.254	1.332	3.017	4.397
	ENSG00000165416	13:52652708-52700909	SUGT1	30.6273	31.168	43.7229	63.5776	72.4856	1.018	1.428	2.076	2.367
	ENSG00000116030	2:202206179-202238608	SUMO1	55.9172	57.191	50.9208	127.004	190.787	1.023	-1.098	2.271	3.412
	ENSG00000188612	17:75165585-75182983	SUMO2	61.627	107.208	123.182	272.189	409.604	1.74	1.999	4.417	6.647
	ENSG00000184900	21:44805616-44818779	SUMO3	11.008	18.6694	19.4663	40.3132	49.4685	1.696	1.768	3.662	4.494
	ENSG00000156502	10:69180231-69209099	SUPV3L1	16.8725	19.9897	23.7573	40.8296	50.8588	1.185	1.408	2.42	3.014
	ENSG00000152455	10:14878819-14904315	SUV39H2	6.55253	7.15204	10.663	29.061	29.4067	1.091	1.627	4.435	4.488
	ENSG00000175854	9:128275378-128288990	SWI5	6.06471	8.14378	11.1536	16.855	18.2299	1.343	1.839	2.779	3.006
	ENSG00000198168	11:22813798-22830299	SVIP	4.77204	5.08638	11.5328	30.573	65.4434	1.066	2.417	6.407	13.714
	ENSG00000108639	17:78168557-78173527	SYNGR2	4.42857	5.93899	9.51604	19.9848	20.4436	1.341	2.149	4.513	4.616
	ENSG00000182253	15:99098216-99135593	SYNM	1.5443	1.85847	8.7264	14.2107	19.3441	1.203	5.651	9.202	12.526
	ENSG00000055070	1:16352574-16398145	SZRD1	10.3284	16.4378	14.9207	22.6958	26.2722	1.592	1.445	2.197	2.544
	ENSG00000064995	6:34877777-34888089	TAF11	9.63102	11.7891	10.0088	26.2275	28.6076	1.224	1.039	2.723	2.97
	ENSG00000187325	X:78129747-78139706	TAF9B	8.4331	6.18583	11.7392	32.3874	46.5905	-1.362	1.392	3.841	5.525
	ENSG00000120948	1:11012343-11026420	TARDBP	43.2087	52.6707	47.834	155.413	176.283	1.219	1.107	3.597	4.08
	ENSG00000065882	4:37891086-38139175	TBC1D1	13.1196	16.1057	16.437	27.9133	40.8395	1.228	1.253	2.128	3.113
	ENSG00000171530	5:77691165-77868780	TBCA	52.3526	65.9126	75.7239	136.767	182.963	1.259	1.446	2.612	3.495
	ENSG00000187735	8:53966551-54022529	TCEA1	31.3201	40.2615	38.7837	70.6172	76.7221	1.285	1.238	2.255	2.45
	ENSG00000103363	16:2771413-2777297	TCEB2	29.0883	47.0968	38.3645	58.9991	107.73	1.619	1.319	2.028	3.704
	ENSG00000070814	5:150357638-150400308	TCOF1	10.2685	12.9853	20.3935	53.188	60.0909	1.265	1.986	5.18	5.852
	ENSG00000120438	6:159778497-159789749	TCP1	154.402	155.682	163.876	449.003	566.587	1.008	1.061	2.908	3.67
	ENSG00000198176	13:113584720-113641470	TFDP1	20.1532	18.3022	27.4855	90.8904	167.122	-1.101	1.364	4.51	8.293
	ENSG00000176946	2:241584404-241637449	THAP4	6.77005	6.35956	9.40535	22.7403	25.5615	-1.065	1.389	3.359	3.776
	ENSG00000051596	5:175917872-176034680	THOC3	8.39884	7.59689	11.5093	23.5251	28.9951	-1.105	1.37	2.801	3.452
	ENSG00000172009	19:2785459-2815807	THOP1	13.6902	12.7977	17.0583	46.4966	54.2353	-1.07	1.246	3.396	3.962
	ENSG00000151500	11:134248278-134253370	THYN1	13.5777	14.3336	16.3528	32.1136	49.7389	1.056	1.204	2.365	3.663
	ENSG00000111602	12:56416372-56449403	TIMELESS	1.61516	1.50373	4.02455	11.4884	14.6201	-1.074	2.492	7.113	9.052
	ENSG00000134809	11:57528462-57530803	TIMM10	31.7115	39.358	43.3403	81.0995	114.905	1.241	1.367	2.557	3.623
	ENSG00000099800	19:2425623-2427894	TIMM13	29.8241	37.9565	44.5336	96.2643	134.459	1.273	1.493	3.228	4.508
	ENSG00000265354	10:45972448-46003734	TIMM23	26.9016	31.5513	33.2748	77.022	105.106	1.173	1.237	2.863	3.907
	ENSG00000104980	19:7926717-7943920	TIMM44	11.9106	14.5083	21.3175	70.2917	73.0018	1.218	1.79	5.902	6.129
	ENSG00000105197	19:39480411-39493785	TIMM50	12.056	15.225	23.4115	42.45	66.8175	1.263	1.942	3.521	5.542
	ENSG00000167900	17:78174074-78187233	TK1	1.69982	1.90587	2.04757	21.628	27.7807	1.121	1.205	12.724	16.343
	ENSG00000232112	3:48440256-48444208	TMA7	54.192	73.9	64.6733	135.261	210.842	1.364	1.193	2.496	3.891
	ENSG00000110108	11:60913873-60923443	TMEM109	3.86917	3.68246	8.7858	21.5184	33.832	-1.05	2.271	5.562	8.744
	ENSG00000198270	12:111931281-112013185	TMEM116	1.54927	1.83582	2.26154	10.4121	12.0129	1.185	1.46	6.721	7.754
	ENSG00000171204	11:85628572-85636539	TMEM126B	17.1024	17.1353	21.4253	52.1065	57.3987	1.002	1.253	3.047	3.356
	ENSG00000105677	19:35545594-35547526	TMEM147	11.9289	16.762	16.3113	31.6911	69.9338	1.405	1.367	2.657	5.863
	ENSG00000253304	1:29119427-29123935	TMEM200B	1.01729	0.765247	3.11795	18.0331	25.0616	-1.33	3.065	17.727	24.636
	ENSG00000168701	16:67227102-67229278	TMEM208	45.5718	36.0698	55.9352	100.308	191.007	-1.264	1.227	2.201	4.191
	ENSG00000146842	7:130164714-130207770	TMEM209	4.95777	4.61984	8.43243	20.733	21.9365	-1.073	1.701	4.182	4.425
	ENSG00000182087	19:1009647-1021179	TMEM259	9.08223	10.9416	11.4232	21.6415	23.8187	1.205	1.258	2.383	2.623
	ENSG00000095209	9:105694543-105776612	TMEM38B	5.316	4.40514	13.3987	38.2347	68.4675	-1.206	2.52	7.192	12.88
	ENSG00000137842	15:43123278-43185146	TMEM62	4.39343	4.05864	6.12738	14.0774	20.4142	-1.082	1.395	3.204	4.647
	ENSG00000159596	1:45687213-45694443	TMEM69	2.77014	3.01516	5.23114	11.4722	14.0133	1.088	1.888	4.141	5.059
	ENSG00000109084	17:28319094-28328685	TMEM97	6.40802	5.73586	13.5346	58.4199	109.547	-1.117	2.112	9.117	17.095
	ENSG00000139921	14:51240161-51257546	TMX1	30.7168	33.9597	39.7544	86.4192	116.213	1.106	1.294	2.813	3.783
	ENSG00000213593	11:57712599-57740973	TMX2	26.421	33.8383	36.7998	55.0911	91.1391	1.281	1.393	2.085	3.449
	ENSG00000173530	8:23135587-23164030	TNFRSF10D	36.1637	53.5797	58.447	81.8684	124.336	1.482	1.616	2.264	3.438
	ENSG00000105576	19:12699193-12724011	TNPO2	8.17284	9.62809	11.8433	22.9966	23.678	1.178	1.449	2.814	2.897
	ENSG00000141198	17:54899386-54961956	TOM1L1	5.38882	8.52105	9.79033	30.65	41.8681	1.581	1.817	5.688	7.769
	ENSG00000130204	19:44890568-44903689	TOMM40	16.6789	21.0401	26.8056	65.0856	81.6023	1.261	1.607	3.902	4.893
	ENSG00000175768	9:37582645-37592642	TOMM5	107.456	129.392	128.989	371.421	561.97	1.204	1.2	3.456	5.23
	ENSG00000214736	6:41787661-41789898	TOMM6	48.3348	57.3989	71.4209	146.122	150.51	1.188	1.478	3.023	3.114
	ENSG00000160949	8:144428774-144444444	TONSL	0.495991	0.587967	1.50306	10.3072	11.8935	1.185	3.03	20.781	23.979
	ENSG00000136816	9:129803152-129811281	TOR1B	11.5523	10.7702	14.4861	36.5758	45.9185	-1.073	1.254	3.166	3.975
	ENSG00000111669	12:6867118-6870948	TPI1	325.493	364.14	363.016	660.557	1171.56	1.119	1.115	2.029	3.599
	ENSG00000137364	6:18128310-18155074	TPMT	4.10648	3.99485	5.31162	13.888	15.3976	-1.028	1.293	3.382	3.75
	ENSG00000144034	2:73729103-73737400	TPRKB	21.2463	20.6415	24.5898	69.6559	93.3939	-1.029	1.157	3.278	4.396
	ENSG00000131323	14:102777475-102911500	TRAF3	11.2995	14.5536	12.3598	23.0048	32.6805	1.288	1.094	2.036	2.892
	ENSG00000126602	16:3651638-3717597	TRAP1	14.6653	14.5266	26.9406	57.1152	83.2975	-1.009	1.837	3.895	5.68
	ENSG00000170855	12:120443960-120446412	TRIAP1	22.5268	27.1996	26.0461	104.617	132.073	1.207	1.156	4.644	5.863
	ENSG00000071539	5:892642-919357	TRIP13	4.82953	4.96717	3.32082	27.1938	34.1811	1.028	-1.453	5.631	7.078
	ENSG00000066651	6:125986429-126039276	TRMT11	10.0845	11.4339	7.38283	22.0981	22.1905	1.134	-1.366	2.191	2.2
	ENSG00000173113	11:64316459-64318084	TRMT112	62.4468	80.6332	69.596	155.103	187.531	1.291	1.114	2.484	3.003
	ENSG00000100416	22:46330874-46357340	TRMU	10.9284	9.7837	18.6204	23.4148	48.071	-1.117	1.704	2.143	4.399
	ENSG00000140391	15:77041403-77083984	TSPAN3	70.5478	78.8445	78.5228	176.071	307.878	1.118	1.113	2.496	4.364
	ENSG00000167721	17:2322502-2337507	TSR1	24.0377	27.2336	29.3992	74.0523	88.3047	1.133	1.223	3.081	3.674
	ENSG00000007520	16:1349239-1351911	TSR3	15.5341	17.9103	18.4909	36.9276	52.7248	1.153	1.19	2.377	3.394
	ENSG00000113312	5:160009112-160065543	TTC1	28.6754	31.0973	27.1558	58.4916	75.4693	1.084	-1.056	2.04	2.632
	ENSG00000011295	17:15999379-16045015	TTC19	15.3168	14.1846	22.1301	32.7459	37.7997	-1.08	1.445	2.138	2.468
	ENSG00000075234	22:46267960-46294008	TTC38	17.1078	13.3116	20.6068	34.5138	37.9816	-1.285	1.205	2.017	2.22
	ENSG00000114999	2:112482153-112541739	TTL	15.5073	18.0882	22.3344	39.1001	52.2241	1.166	1.44	2.521	3.368
	ENSG00000100304	22:43166621-43187133	TTLL12	2.22588	2.90737	5.19235	16.9975	20.1564	1.306	2.333	7.636	9.055
	ENSG00000166402	11:8019243-8106112	TUB	2.31602	2.18632	3.85373	21.4154	30.8962	-1.059	1.664	9.247	13.34
	ENSG00000123416	12:49127781-49131397	TUBA1B	193.802	210.575	297.164	518.868	724.962	1.087	1.533	2.677	3.741
	ENSG00000131462	17:42609675-42615234	TUBG1	8.48245	9.34912	18.6628	34.6542	41.1543	1.102	2.2	4.085	4.852
	ENSG00000178952	16:28842410-28846408	TUFM	34.8724	45.6106	40.6314	82.6139	133.161	1.308	1.165	2.369	3.819
	ENSG00000114383	3:50320026-50328251	TUSC2	6.49238	4.67651	5.25294	23.3672	24.7151	-1.389	-1.236	3.599	3.807
	ENSG00000136810	9:110243810-110256640	TXN	132.045	149.638	160.975	313.511	496.613	1.133	1.219	2.374	3.761
	ENSG00000087301	14:52430589-52552522	TXNDC16	1.09942	0.528094	4.26249	11.1301	11.9345	-2.083	3.877	10.124	10.855
	ENSG00000141759	18:79970810-80033949	TXNL4A	19.9223	26.6186	30.4184	61.5817	111.468	1.336	1.527	3.091	5.595
	ENSG00000140830	16:72044288-72094431	TXNL4B	3.60784	3.99592	7.80766	11.4537	14.7978	1.108	2.164	3.175	4.102
	ENSG00000176890	18:657603-673578	TYMS	4.68727	3.42377	6.71537	55.6832	102.757	-1.37	1.433	11.88	21.923
	ENSG00000092445	15:41557674-41583586	TYRO3	3.27776	3.66697	8.05322	18.6622	24.8957	1.119	2.457	5.694	7.595
	ENSG00000275895	21:6484622-6499261	U2AF1	11.3913	10.6315	12.3871	36.8624	62.0907	-1.072	1.087	3.236	5.451
	ENSG00000160201	21:43092955-43107587	U2AF1	12.8652	11.6337	14.0771	34.8799	57.4251	-1.106	1.094	2.711	4.464
	ENSG00000063244	19:55654145-55674715	U2AF2	17.59	22.1422	24.9751	50.0141	59.3997	1.259	1.42	2.843	3.377
	ENSG00000221983	19:18571729-18577550	UBA52	216.242	301.631	299.629	528.091	996.551	1.395	1.386	2.442	4.608
	ENSG00000130560	9:135932968-135961380	UBAC1	5.40823	6.3825	9.47868	17.5952	21.1699	1.18	1.753	3.253	3.914
	ENSG00000263563	17:22202994-22205156	UBBP4	8.59673	10.3406	12.4029	19.1909	25.6792	1.203	1.443	2.232	2.987
	ENSG00000175063	20:45812575-45816957	UBE2C	3.69746	4.28501	3.11604	11.9096	21.5098	1.159	-1.186	3.221	5.817
	ENSG00000185651	22:21549446-21624034	UBE2L3	22.1795	28.7056	30.479	44.7262	55.7574	1.294	1.374	2.017	2.514
	ENSG00000102178	X:154483716-154486670	UBL4A	3.84164	4.36291	6.91824	12.4215	13.3998	1.136	1.801	3.233	3.488
	ENSG00000198258	19:9827891-9830115	UBL5	91.9068	114.396	99.7896	183.942	333.128	1.245	1.086	2.001	3.625
	ENSG00000162191	11:62676497-62679117	UBXN1	23.8433	43.4769	35.0123	69.174	102.585	1.823	1.468	2.901	4.302
	ENSG00000104691	8:30732246-30767006	UBXN8	10.0687	9.64922	12.307	56.853	97.8541	-1.044	1.222	5.647	9.719
	ENSG00000143222	1:161152775-161158856	UFC1	17.6168	21.8465	22.4718	46.5347	64.7465	1.24	1.276	2.641	3.675
	ENSG00000070010	22:19449909-19479215	UFD1L	20.0631	27.0799	29.9067	58.8357	82.8788	1.35	1.491	2.933	4.131
	ENSG00000125351	X:119834021-119852998	UPF3B	1.43392	2.39904	3.73286	12.9222	13.1229	1.673	2.603	9.012	9.152
	ENSG00000101019	20:35302565-35412141	UQCC1	17.1567	18.4942	32.8491	72.4849	93.1928	1.078	1.915	4.225	5.432
	ENSG00000184076	22:29767368-29770413	UQCR10	13.773	17.0936	15.7708	27.8484	51.395	1.241	1.145	2.022	3.732
	ENSG00000127540	19:1597171-1605490	UQCR11	22.9332	27.6889	26.2923	47.2149	96.5283	1.207	1.146	2.059	4.209
	ENSG00000267059	19:1578338-1605445	UQCR11	4.36287	8.61394	8.18674	17.073	24.8877	1.974	1.876	3.913	5.704
	ENSG00000173660	1:46303630-46316776	UQCRH	166.085	190.047	170.859	400.212	718.061	1.144	1.029	2.41	4.323
	ENSG00000164405	5:132866559-132868031	UQCRQ	68.0783	73.16	69.9823	165.214	220.572	1.075	1.028	2.427	3.24
	ENSG00000105176	19:29923643-30016608	URI1	26.0045	27.5241	30.275	52.9737	80.5258	1.058	1.164	2.037	3.097
	ENSG00000126088	1:45012146-45015575	UROD	24.5695	26.1373	29.5275	74.0158	118.881	1.064	1.202	3.013	4.839
	ENSG00000105698	19:35268977-35279821	USF2	10.2397	15.253	12.8902	29.1344	59.0076	1.49	1.259	2.845	5.763
	ENSG00000103194	16:84699977-84779922	USP10	25.6331	25.1326	27.7135	57.0696	57.4401	-1.02	1.081	2.226	2.241
	ENSG00000168883	2:85602855-85649282	USP39	14.8894	17.3449	18.141	34.9703	53.2527	1.165	1.218	2.349	3.577
	ENSG00000123552	6:99432378-99521728	USP45	5.60705	9.55993	9.81698	18.3956	21.8647	1.705	1.751	3.281	3.9
	ENSG00000213585	5:133971914-134005133	VDAC1	127.712	162.822	159.729	288.291	427.868	1.275	1.251	2.257	3.35
	ENSG00000185798	3:196554176-196568674	WDR53	3.60036	5.06915	7.94762	15.3659	17.5567	1.408	2.207	4.268	4.876
	ENSG00000156795	8:123416724-123467230	WDYHV1	7.30496	6.97156	7.76579	18.8896	26.6269	-1.048	1.063	2.586	3.645
	ENSG00000109685	4:1871423-1982207	WHSC1	14.6288	15.1151	21.5347	64.8776	71.2359	1.033	1.472	4.435	4.87
	ENSG00000100749	14:96797303-96931722	VRK1	6.20365	9.59919	6.99943	24.6886	32.6283	1.547	1.128	3.98	5.26
	ENSG00000151532	10:112446997-112818744	VTI1A	21.9202	23.0099	17.9593	44.7009	45.1036	1.05	-1.221	2.039	2.058
	ENSG00000126215	14:103697608-103715504	XRCC3	3.04374	2.13485	5.06026	14.2358	15.419	-1.427	1.663	4.677	5.066
	ENSG00000079246	2:216107463-216206303	XRCC5	92.1624	105.417	115.195	228.141	343.698	1.144	1.25	2.475	3.729
	ENSG00000196419	22:41621118-41664048	XRCC6	112.139	122.731	153.372	305.499	441.567	1.094	1.368	2.724	3.938
	ENSG00000173950	3:195068278-195271167	XXYLT1	4.42952	5.48397	8.03511	16.9069	20.0528	1.238	1.814	3.817	4.527
	ENSG00000093217	3:38346759-38421348	XYLB	2.02904	1.90915	4.04115	10.2456	13.1125	-1.063	1.992	5.049	6.462
	ENSG00000134684	1:32775236-32818153	YARS	49.3106	50.3281	66.6617	105.465	135.762	1.021	1.352	2.139	2.753
	ENSG00000065978	1:42682394-42702349	YBX1	330.299	454.275	533.264	975.294	1578.49	1.375	1.614	2.953	4.779
	ENSG00000060138	12:10699088-10723312	YBX3	29.7708	44.5684	49.8362	65.6766	76.339	1.497	1.674	2.206	2.564
	ENSG00000198492	1:28736620-28769775	YTHDF2	19.7146	22.1957	24.9889	44.3571	48.9591	1.126	1.268	2.25	2.483
	ENSG00000176261	1:32600171-32650903	ZBTB8OS	31.5539	35.2615	41.2659	85.3119	115.708	1.118	1.308	2.704	3.667
	ENSG00000065548	2:186486155-186509363	ZC3H15	50.7877	74.9782	65.1925	137.046	168.34	1.476	1.284	2.698	3.315
	ENSG00000144161	2:112211524-112255136	ZC3H8	9.30925	12.9852	10.2937	26.9066	27.0543	1.395	1.106	2.89	2.906
	ENSG00000146007	5:140698679-140706676	ZMAT2	29.9322	32.499	41.3715	66.6024	73.7855	1.086	1.382	2.225	2.465
	ENSG00000131127	4:337813-384864	ZNF141	7.83105	6.76231	10.8415	48.239	51.5146	-1.157	1.384	6.16	6.578
	ENSG00000159905	19:43951222-43967709	ZNF221	2.29167	3.91296	5.00841	10.2383	10.8247	1.707	2.185	4.468	4.723
	ENSG00000167380	19:44165072-44178381	ZNF226	11.5156	12.8622	13.2412	27.3539	30.5665	1.117	1.15	2.375	2.654
	ENSG00000006194	16:3263742-3301401	ZNF263	9.59723	9.51489	10.683	20.8732	23.4824	-1.009	1.113	2.175	2.447
	ENSG00000113761	5:177022695-177081189	ZNF346	6.91383	5.04308	8.74954	19.469	22.6761	-1.372	1.266	2.816	3.28
	ENSG00000203326	19:53330674-53392217	ZNF525	3.14779	4.31883	7.84493	15.1189	30.2667	1.372	2.492	4.803	9.615
	ENSG00000179195	12:123971844-124015439	ZNF664	8.18186	8.70123	8.45929	23.2645	34.8855	1.063	1.034	2.843	4.264
	ENSG00000213967	19:23914875-23945159	ZNF726	1.50236	1.17573	1.44614	28.1277	37.6752	-1.277	-1.038	18.722	25.077
	ENSG00000183850	19:23075209-23147219	ZNF730	1.83321	1.19127	6.48471	35.0735	56.5163	-1.538	3.537	19.132	30.829
	ENSG00000172687	19:21358929-21379302	ZNF738	4.24387	4.55091	6.18263	23.442	36.2498	1.072	1.457	5.524	8.542
	ENSG00000198556	7:99472840-99503650	ZNF789	3.50345	1.68052	4.25565	12.4651	20.8894	-2.083	1.215	3.558	5.963
	ENSG00000132485	1:71063290-71081297	ZRANB2	66.4784	71.4055	61.1233	209.716	250.341	1.074	-1.088	3.155	3.766
	ENSG00000122952	10:56357227-56361275	ZWINT	10.5107	10.5356	17.1749	136.498	160.873	1.002	1.634	12.987	15.306
Cluster 14	ENSG00000127837	2:218264122-218270257	AAMP	28.5888	30.9908	39.6867	86.3321	75.3602	1.084	1.388	3.02	2.636
	ENSG00000276072	CHR_HSCHR17_7_CTG4:36950707-37058703	AATF	11.0917	13.2617	15.8081	40.0587	39.3509	1.196	1.425	3.612	3.548
	ENSG00000135776	1:229516581-229558695	ABCB10	4.66485	4.09699	6.85551	18.1655	16.6478	-1.139	1.47	3.894	3.569
	ENSG00000204574	6:30571375-30597179	ABCF1	5.25373	8.24481	6.99321	18.801	18.3252	1.569	1.331	3.579	3.488
	ENSG00000236342	CHR_HSCHR6_MHC_MCF_CTG1:30649828-30675633	ABCF1	5.23125	7.1509	6.82982	17.8961	17.8264	1.367	1.306	3.421	3.408
	ENSG00000236149	CHR_HSCHR6_MHC_COX_CTG1:30561216-30587022	ABCF1	5.47009	7.11269	6.91316	18.6063	18.0529	1.3	1.264	3.401	3.3
	ENSG00000206490	CHR_HSCHR6_MHC_QBL_CTG1:30560869-30586674	ABCF1	5.42378	7.15917	6.94326	18.0449	17.6955	1.32	1.28	3.327	3.263
	ENSG00000279473	16:2253736-2262342	AC009065,4	6.50208	10.706	7.30091	19.8041	15.9894	1.647	1.123	3.046	2.459
	ENSG00000276256	GL000195,1:42938-49164	AC011043,1	3.03274	3.65468	6.95422	35.25	29.473	1.205	2.293	11.623	9.718
	ENSG00000196636	7:97116589-97181763	ACN9	2.26223	3.53576	7.53663	27.2343	22.6005	1.563	3.332	12.039	9.99
	ENSG00000158669	8:41577186-41625001	AGPAT6	19.4934	17.3376	22.1001	41.7771	38.4709	-1.125	1.134	2.143	1.974
	ENSG00000135541	6:135283531-135497776	AHI1	16.032	17.145	31.7201	54.9947	44.0727	1.069	1.979	3.43	2.749
	ENSG00000273748	GL000219,1:54223-83311	AL592183,1	4.10025	7.77595	6.52663	15.0525	12.6209	1.896	1.592	3.671	3.078
	ENSG00000091542	17:18183077-18209954	ALKBH5	14.7048	17.0542	24.9157	32.8878	29.8061	1.16	1.694	2.237	2.027
	ENSG00000088448	13:110878539-110915069	ANKRD10	22.6611	31.9245	35.3006	64.4649	52.5063	1.409	1.558	2.845	2.317
	ENSG00000174501	2:95836918-95991831	ANKRD36C	9.0289	11.4893	23.0313	28.579	24.349	1.273	2.551	3.165	2.697
	ENSG00000134884	13:106541672-106568164	ARGLU1	32.6637	43.4405	36.7594	141.899	85.9608	1.33	1.125	4.344	2.632
	ENSG00000177479	3:48918820-48986382	ARIH2	47.9113	54.7456	57.3597	149.459	147.031	1.143	1.197	3.119	3.069
	ENSG00000105676	19:19033574-19060311	ARMC6	4.11087	4.45399	4.95056	13.022	8.89488	1.083	1.204	3.168	2.164
	ENSG00000156802	8:123319849-123416350	ATAD2	6.58618	5.53964	11.1965	67.9999	36.7937	-1.189	1.7	10.325	5.587
	ENSG00000176208	17:30831969-30895869	ATAD5	1.65887	1.23332	3.12973	18.1483	7.63896	-1.346	1.887	10.94	4.605
	ENSG00000128272	22:39519694-39522685	ATF4	81.0377	105.846	128.799	255.384	242.326	1.306	1.589	3.151	2.99
	ENSG00000144848	3:112532508-112562046	ATG3	26.7819	32.3951	37.3971	110.655	109.241	1.21	1.396	4.132	4.079
	ENSG00000159199	17:48892764-48895871	ATP5G1	8.2362	8.53203	12.164	25.6308	25.1267	1.036	1.477	3.112	3.051
	ENSG00000253719	12:74537826-74545430	ATXN7L3B	5.66663	6.30504	7.40138	15.1464	13.9045	1.113	1.306	2.673	2.454
	ENSG00000127423	1:25831912-25859458	AUNIP	2.67619	2.66643	3.46875	18.5555	15.6261	-1.004	1.296	6.934	5.839
	ENSG00000178999	17:8204732-8210600	AURKB	3.42537	3.0442	2.23732	15.7836	13.0283	-1.125	-1.531	4.608	3.803
	ENSG00000169255	3:161083882-161105384	B3GALNT1	2.41341	2.83585	6.10438	14.9753	14.9062	1.175	2.529	6.205	6.176
	ENSG00000175866	17:81035121-81117432	BAIAP2	3.21813	9.19607	6.09617	10.901	7.49549	2.858	1.894	3.387	2.329
	ENSG00000138376	2:214725645-214809711	BARD1	3.85009	3.83885	6.87382	11.7385	10.2607	-1.003	1.785	3.049	2.665
	ENSG00000116752	1:114567556-114581639	BCAS2	42.9434	50.3133	63.1788	131.325	84.2274	1.172	1.471	3.058	1.961
	ENSG00000136717	2:127048026-127107355	BIN1	6.3439	6.36151	11.5414	15.686	14.3948	1.003	1.819	2.473	2.269
	ENSG00000197299	15:90717326-90816165	BLM	0.863385	0.968359	2.65793	15.823	7.37508	1.122	3.078	18.327	8.542
	ENSG00000108578	17:30248194-30292056	BLMH	6.67422	6.97777	9.34296	26.4354	24.2079	1.045	1.4	3.961	3.627
	ENSG00000259040	6:7881249-8064364	BLOC1S5-TXNDC5	12.6287	11.1478	21.676	32.4579	29.1877	-1.133	1.716	2.57	2.311
	ENSG00000012048	17:43044294-43125483	BRCA1	3.26967	3.46974	4.59563	20.9487	17.1022	1.061	1.406	6.407	5.231
	ENSG00000139618	13:32315473-32400266	BRCA2	1.38384	0.87714	1.70035	12.0159	11.0772	-1.577	1.229	8.683	8.005
	ENSG00000166164	16:50313486-50368934	BRD7	23.5227	25.873	29.252	76.1089	61.0023	1.1	1.244	3.236	2.593
	ENSG00000185024	14:105209285-105315589	BRF1	7.09445	10.0376	10.9552	18.4302	15.899	1.415	1.544	2.598	2.241
	ENSG00000184992	12:124993699-125031231	BRI3BP	1.08006	0.94189	6.27007	10.642	3.83341	-1.147	5.805	9.853	3.549
	ENSG00000156970	15:40161022-40221136	BUB1B	4.30181	3.91811	5.71414	40.7391	25.2774	-1.098	1.328	9.47	5.876
	ENSG00000154473	10:123154276-123170467	BUB3	28.2128	33.394	36.0883	71.2832	67.0844	1.184	1.279	2.527	2.378
	ENSG00000110696	11:16613131-16756881	C11orf58	244.164	281.069	321.822	523.993	508.109	1.151	1.318	2.146	2.081
	ENSG00000185716	16:22007637-22087534	C16orf52	8.51773	10.0049	6.72788	19.4991	19.3348	1.175	-1.266	2.289	2.27
	ENSG00000167747	19:50797703-50804929	C19orf48	2.86904	6.79782	7.05234	16.3519	15.488	2.369	2.458	5.699	5.398
	ENSG00000163026	2:24029339-24049575	C2orf44	4.25053	3.37459	6.4579	17.2903	15.4362	-1.259	1.519	4.068	3.632
	ENSG00000135974	2:105337358-105349211	C2orf49	6.13403	10.4919	8.13859	17.4742	16.9216	1.71	1.327	2.849	2.759
	ENSG00000056050	4:169729464-169757953	C4orf27	5.34327	4.68312	9.20981	18.2182	16.9438	-1.142	1.724	3.41	3.171
	ENSG00000205208	4:158666678-158672255	C4orf46	2.82397	3.19946	3.56948	10.158	5.86389	1.133	1.264	3.597	2.076
	ENSG00000160124	3:122359590-122383231	CCDC58	31.5573	27.6564	22.7126	89.9364	66.317	-1.142	-1.389	2.85	2.101
	ENSG00000133773	12:82223680-82358805	CCDC59	33.4293	42.0837	38.4274	135.721	70.3165	1.259	1.15	4.06	2.103
	ENSG00000110104	11:60842070-60851081	CCDC86	6.1846	7.19941	8.49754	15.5653	13.9408	1.164	1.374	2.517	2.254
	ENSG00000145386	4:121816443-121823933	CCNA2	4.64277	5.52643	6.8176	32.2764	13.511	1.19	1.468	6.952	2.91
	ENSG00000134057	5:69167009-69178245	CCNB1	17.2039	18.2128	24.5746	36.9075	34.8061	1.059	1.428	2.145	2.023
	ENSG00000112576	6:41934932-42050357	CCND3	5.96946	9.60503	8.23757	19.2893	18.8935	1.609	1.38	3.231	3.165
	ENSG00000103540	16:19523810-19553408	CCP110	2.26423	2.37235	7.16841	15.3922	7.71412	1.048	3.166	6.798	3.407
	ENSG00000198087	6:47477788-47627263	CD2AP	10.6343	12.366	18.023	35.8384	22.2431	1.163	1.695	3.37	2.092
	ENSG00000099804	19:531711-542092	CDC34	11.5005	17.1893	20.1944	31.3384	29.5735	1.495	1.756	2.725	2.571
	ENSG00000097046	1:91500892-91525764	CDC7	1.05223	1.30071	7.68995	17.4596	11.5092	1.236	7.308	16.593	10.938
	ENSG00000170779	14:105009572-105021148	CDCA4	4.01613	3.70701	7.00706	17.3218	11.0319	-1.083	1.745	4.313	2.747
	ENSG00000146670	11:65066299-65084164	CDCA5	2.52565	0.791096	2.35693	32.1929	26.5562	-3.195	-1.072	12.746	10.515
	ENSG00000144354	2:173354819-173368997	CDCA7	4.17017	2.40885	9.8145	30.0764	10.8097	-1.73	2.354	7.212	2.592
	ENSG00000164649	7:21900899-21946084	CDCA7L	12.805	11.4361	19.8052	69.7	40.9433	-1.12	1.547	5.443	3.197
	ENSG00000170312	10:60778330-60794852	CDK1	4.5667	4.02345	4.57965	54.6764	35.4078	-1.135	1.003	11.973	7.753
	ENSG00000248333	1:1635226-1722818	CDK11B	2.92657	5.12913	4.67527	15.7339	13.4777	1.753	1.598	5.376	4.605
	ENSG00000153879	19:33373329-33382686	CEBPG	6.88489	7.99279	10.1634	21.8817	19.1283	1.161	1.476	3.178	2.778
	ENSG00000120334	1:173799549-173824720	CENPL	4.36383	4.06208	3.90291	16.1642	9.02509	-1.074	-1.119	3.704	2.068
	ENSG00000031691	6:49463377-49493107	CENPQ	3.45656	3.30882	3.77761	41.6341	28.3925	-1.045	1.093	12.045	8.214
	ENSG00000166004	11:93661638-93730358	CEP295	6.07871	5.13669	10.2825	25.7475	13.585	-1.183	1.692	4.236	2.235
	ENSG00000183137	6:109095109-109163932	CEP57L1	8.5155	10.5406	16.746	26.961	22.4413	1.238	1.967	3.166	2.635
	ENSG00000182504	3:101723924-101770562	CEP97	2.60996	3.18984	7.71979	22.5568	13.0662	1.222	2.958	8.643	5.006
	ENSG00000167670	19:4402661-4445018	CHAF1A	2.35621	2.06069	7.4856	40.9332	24.414	-1.143	3.177	17.372	10.362
	ENSG00000159259	21:36385377-36419015	CHAF1B	0.879587	0.60479	3.54452	14.1921	14.0088	-1.453	4.03	16.135	15.927
	ENSG00000149554	11:125625135-125676255	CHEK1	11.6312	8.68149	11.3204	59.9733	41.22	-1.34	-1.028	5.156	3.544
	ENSG00000110172	11:90201159-90223364	CHORDC1	30.1878	30.0713	39.611	133.303	129.55	-1.004	1.312	4.416	4.291
	ENSG00000141076	16:69131290-69231130	CIRH1A	9.36676	9.1161	11.3052	26.8572	20.0997	-1.028	1.207	2.867	2.146
	ENSG00000136108	13:52455428-52476628	CKAP2	7.86642	10.3242	15.7043	35.0151	29.7596	1.312	1.996	4.451	3.783
	ENSG00000092853	1:35720217-35769967	CLSPN	2.94105	1.87695	8.06434	38.3113	28.685	-1.567	2.742	13.026	9.753
	ENSG00000169714	3:129169483-129183922	CNBP	95.7254	124.693	117.55	206.719	195.492	1.303	1.228	2.159	2.042
	ENSG00000182973	3:32685144-32773875	CNOT10	7.74882	6.69457	10.028	27.4796	18.474	-1.157	1.294	3.546	2.384
	ENSG00000173786	17:41966740-41977731	CNP	6.70292	8.84489	10.9528	16.4422	13.5598	1.32	1.634	2.453	2.023
	ENSG00000055130	7:148697913-148801036	CUL1	17.925	20.3029	25.298	56.3145	39.8361	1.133	1.411	3.142	2.222
	ENSG00000114395	3:50350694-50358460	CYB561D2	3.46746	4.01851	4.67811	13.1936	11.5389	1.159	1.349	3.805	3.328
	ENSG00000182224	17:7857745-7862282	CYB5D1	5.42348	7.04042	9.86615	21.0914	12.6541	1.298	1.819	3.889	2.333
	ENSG00000006634	7:87876215-87909541	DBF4	6.21491	7.26821	10.4525	25.5723	20.4857	1.169	1.682	4.115	3.296
	ENSG00000156136	4:70992537-71030914	DCK	10.2886	9.8499	11.4537	46.8076	26.8815	-1.045	1.113	4.549	2.613
	ENSG00000013573	12:31073844-31104791	DDX11	4.3363	3.92913	12.4252	30.8208	13.5348	-1.104	2.865	7.108	3.121
	ENSG00000174243	12:48829763-48852842	DDX23	37.1835	46.8084	54.8654	85.7085	72.7819	1.259	1.476	2.305	1.957
	ENSG00000089737	14:94048290-94081245	DDX24	59.6045	73.2546	77.0377	158.687	136.239	1.229	1.292	2.662	2.286
	ENSG00000273761	CHR_HSCHR14_7_CTG1:94050937-94081212	DDX24	23.4711	26.9321	29.3733	60.004	48.2002	1.147	1.251	2.557	2.054
	ENSG00000123136	19:14408818-14419383	DDX39A	10.5244	10.3017	11.7525	64.1934	63.7151	-1.021	1.117	6.099	6.054
	ENSG00000123064	12:113157173-113185479	DDX54	5.53379	10.1575	6.75828	17.1735	15.6899	1.836	1.221	3.103	2.835
	ENSG00000138346	10:68414063-68472121	DNA2	1.82883	1.10744	2.81998	10.5162	7.0359	-1.65	1.542	5.75	3.847
	ENSG00000103423	16:4425804-4456775	DNAJA3	5.67987	6.22068	10.9061	18.5703	12.3465	1.095	1.92	3.269	2.174
	ENSG00000168259	17:41976432-42021376	DNAJC7	29.8055	35.845	31.3699	69.5141	61.6132	1.203	1.052	2.332	2.067
	ENSG00000130816	19:10133344-10231286	DNMT1	56.055	72.3075	104.45	364.148	226.714	1.29	1.863	6.496	4.044
	ENSG00000000419	20:50934866-50958555	DPM1	36.3787	40.1631	27.7353	92.2587	88.5699	1.104	-1.312	2.536	2.435
	ENSG00000149636	20:36751790-36773818	DSN1	3.77989	2.46174	8.9188	30.1514	13.2488	-1.536	2.36	7.977	3.505
	ENSG00000143476	1:212035552-212107400	DTL	2.5549	1.87847	6.06136	53.3487	17.4694	-1.361	2.372	20.881	6.838
	ENSG00000141994	19:5784831-5791238	DUS3L	3.38459	6.02722	4.28274	11.7867	6.97011	1.781	1.265	3.482	2.059
	ENSG00000101412	20:33675486-33686404	E2F1	0.721802	0.382296	1.51347	11.4659	9.15527	-1.887	2.097	15.885	12.684
	ENSG00000104131	15:44537056-44563029	EIF3J	25.2393	31.2069	26.2666	67.3921	51.682	1.236	1.041	2.67	2.048
	ENSG00000111674	12:6913744-6923698	ENO2	10.5391	7.81552	13.3768	22.3096	20.9379	-1.348	1.269	2.117	1.987
	ENSG00000145293	4:82430561-82461091	ENOPH1	15.3818	13.2382	19.2064	51.1127	41.8423	-1.161	1.249	3.323	2.72
	ENSG00000196411	7:100802564-100827521	EPHB4	5.66343	5.75914	10.3752	16.6285	13.6829	1.017	1.832	2.936	2.416
	ENSG00000171320	8:27771948-27812640	ESCO2	4.29398	4.06914	6.45214	73.3096	52.4404	-1.055	1.503	17.073	12.213
	ENSG00000174371	1:241847966-241895148	EXO1	4.80951	1.50734	4.79779	46.3533	18.6459	-3.195	-1.002	9.638	3.877
	ENSG00000130713	9:130693720-130704894	EXOSC2	16.6919	17.978	25.2243	54.7483	45.4174	1.077	1.511	3.28	2.721
	ENSG00000077348	19:41386373-41397479	EXOSC5	0.921567	2.3794	2.65214	11.3194	11.1356	2.582	2.878	12.283	12.083
	ENSG00000064655	20:46894623-47188844	EYA2	1.39571	1.60594	4.07791	19.6243	12.7076	1.151	2.922	14.06	9.105
	ENSG00000138640	4:88725954-89111398	FAM13A	5.56454	6.48695	11.5405	14.9576	12.924	1.166	2.074	2.688	2.323
	ENSG00000166797	15:64072558-64094018	FAM96A	27.5354	28.2292	39.6973	105.849	105.272	1.025	1.442	3.844	3.823
	ENSG00000187741	16:89737548-89816657	FANCA	6.46128	4.90585	11.2441	23.5305	17.3262	-1.318	1.74	3.642	2.682
	ENSG00000168496	11:61792636-61797244	FEN1	6.28165	6.13568	9.23841	74.1933	54.5908	-1.024	1.471	11.811	8.691
	ENSG00000127418	4:1009935-1026897	FGFRL1	2.84867	4.1167	5.56006	17.7371	15.3076	1.445	1.952	6.226	5.374
	ENSG00000214253	7:101239457-101252316	FIS1	12.4853	18.3204	12.2676	28.0712	25.1157	1.467	-1.017	2.248	2.012
	ENSG00000160688	1:154983337-154993111	FLAD1	6.14478	7.6086	9.83229	15.859	13.4543	1.238	1.6	2.581	2.19
	ENSG00000106701	9:105447795-105552433	FSD1L	3.03529	1.61778	1.85625	11.6248	6.47969	-1.876	-1.634	3.83	2.135
	ENSG00000162613	1:77944054-77979110	FUBP1	93.2906	81.6138	82.9911	246.676	220.876	-1.143	-1.124	2.644	2.368
	ENSG00000165060	9:69035258-69100178	FXN	4.57463	4.70133	5.42796	14.7395	12.2799	1.028	1.187	3.222	2.684
	ENSG00000005436	2:75651999-75710989	GCFC2	11.4189	10.8968	14.8987	28.0342	22.6421	-1.048	1.305	2.455	1.983
	ENSG00000101003	20:25407726-25452628	GINS1	3.58246	1.45826	3.97128	18.5617	9.42976	-2.457	1.109	5.181	2.632
	ENSG00000181938	16:58295079-58406144	GINS3	1.37452	1.48637	3.76414	11.526	9.12087	1.081	2.739	8.385	6.636
	ENSG00000167699	17:757096-783390	GLOD4	21.0283	20.2302	24.4711	75.5761	54.3158	-1.04	1.164	3.594	2.583
	ENSG00000163655	3:155870535-155944026	GMPS	31.1363	30.1093	35.6192	141.582	134.299	-1.034	1.144	4.547	4.313
	ENSG00000188486	11:119093853-119095467	H2AFX	1.1745	1.88203	5.85014	13.19	10.1912	1.602	4.981	11.23	8.677
	ENSG00000249115	19:35612743-35625349	HAUS5	1.87795	2.09764	2.5425	10.7967	9.19797	1.117	1.354	5.749	4.898
	ENSG00000213397	X:153447665-153495516	HAUS7	8.37859	9.98441	7.10791	26.5476	18.4965	1.192	-1.179	3.169	2.208
	ENSG00000131351	19:17049728-17075625	HAUS8	2.98473	2.45623	3.08932	11.3838	7.99146	-1.215	1.035	3.814	2.677
	ENSG00000196591	6:113933027-114011308	HDAC2	23.9649	29.0807	31.6081	80.826	56.1813	1.213	1.319	3.373	2.344
	ENSG00000184357	6:27866848-27867529	HIST1H1B	9.50484	14.3158	8.99944	29.0326	21.9156	1.506	-1.056	3.055	2.306
	ENSG00000278463	6:26033175-26033568	HIST1H2AB	4.86504	7.68613	7.26883	14.8354	9.56792	1.58	1.494	3.049	1.967
	ENSG00000277075	6:26216974-26217367	HIST1H2AE	34.0553	43.7518	39.2517	81.3697	69.1499	1.285	1.153	2.389	2.031
	ENSG00000274997	6:27147128-27147515	HIST1H2AH	15.6445	16.4122	16.4344	38.3454	38.0044	1.049	1.05	2.451	2.429
	ENSG00000196747	6:27808198-27808701	HIST1H2AI	5.34182	5.25063	1.98959	26.2018	18.6631	-1.017	-2.688	4.905	3.494
	ENSG00000276903	6:27865354-27865747	HIST1H2AL	6.90522	7.53832	5.66969	39.3362	38.2717	1.092	-1.218	5.697	5.542
	ENSG00000278677	6:27892756-27893149	HIST1H2AM	17.0799	21.2847	18.1505	80.6831	63.0613	1.246	1.063	4.724	3.692
	ENSG00000274267	6:26031649-26032060	HIST1H3B	6.96832	11.7459	6.58955	31.1931	16.4797	1.686	-1.057	4.476	2.365
	ENSG00000278272	6:26045410-26045821	HIST1H3C	12.7752	11.7459	7.66539	40.1351	37.3808	-1.088	-1.667	3.142	2.926
	ENSG00000278705	6:26026814-26027252	HIST1H4B	3.00038	4.41195	3.62548	13.0835	8.29922	1.47	1.208	4.361	2.766
	ENSG00000197061	6:26103875-26104310	HIST1H4C	13.7218	20.8272	17.8453	42.9111	33.9439	1.518	1.301	3.127	2.474
	ENSG00000277157	6:26188764-26189076	HIST1H4D	7.59952	14.1874	7.04325	31.9536	29.4971	1.867	-1.079	4.205	3.881
	ENSG00000274618	6:26240425-26240737	HIST1H4F	3.1869	5.81449	5.68004	16.5035	16.4635	1.824	1.782	5.179	5.166
	ENSG00000158406	6:26285112-26285509	HIST1H4H	43.166	32.8065	47.2695	129.396	96.1036	-1.316	1.095	2.998	2.226
	ENSG00000275126	6:27873198-27873510	HIST1H4L	40.4491	60.7033	43.8499	136.242	86.4333	1.501	1.084	3.368	2.137
	ENSG00000181666	19:37312836-37369365	HKR1	7.78756	10.7382	11.3968	20.6168	19.6556	1.379	1.463	2.647	2.524
	ENSG00000164104	4:173331694-173335125	HMGB2	11.4068	15.4514	16.9115	94.0935	56.6046	1.355	1.483	8.249	4.962
	ENSG00000197451	5:178204506-178211180	HNRNPAB	38.0651	46.2561	47.7548	123.845	88.0278	1.215	1.255	3.254	2.313
	ENSG00000169813	10:43385616-43409166	HNRNPF	69.5887	80.1048	83.1226	219.803	200.82	1.151	1.194	3.159	2.886
	ENSG00000153187	1:244851165-244864542	HNRNPU	163.278	220.093	218.792	456.436	336.05	1.348	1.34	2.795	2.058
	ENSG00000187522	10:14838163-14871741	HSPA14	23.8175	22.9753	34.272	81.8681	68.2501	-1.036	1.439	3.437	2.866
	ENSG00000164070	4:127781820-127840733	HSPA4L	2.48388	3.00696	8.10245	15.1552	12.135	1.211	3.262	6.101	4.886
	ENSG00000270757	2:197500412-197550726	HSPE1-MOB4	3.34013	8.62947	5.13303	12.2829	10.9597	2.584	1.537	3.677	3.281
	ENSG00000143493	1:211940398-212035542	INTS7	4.54474	4.3393	7.61144	18.6121	13.5736	-1.047	1.675	4.095	2.987
	ENSG00000173226	3:121769762-121835079	IQCB1	12.2941	11.1011	20.4104	51.8393	47.6123	-1.107	1.66	4.217	3.873
	ENSG00000143319	1:156721890-156728799	ISG20L2	13.2851	16.2842	21.8155	50.6093	27.3123	1.226	1.642	3.809	2.056
	ENSG00000100221	22:38685542-38701556	JOSD1	7.92517	11.6149	11.4175	32.2705	29.5002	1.466	1.441	4.072	3.722
	ENSG00000132680	1:155913042-155934400	KIAA0907	8.48408	7.56747	13.5187	60.4166	31.8339	-1.121	1.593	7.121	3.752
	ENSG00000138160	10:92593285-92655395	KIF11	5.09327	3.94394	3.35344	23.9916	12.2555	-1.292	-1.52	4.71	2.406
	ENSG00000079616	16:29790718-29805385	KIF22	3.28563	2.56221	4.17231	12.6137	6.84892	-1.282	1.27	3.839	2.085
	ENSG00000124702	6:43014102-43021298	KLHDC3	7.37908	8.92748	13.341	27.4082	26.1011	1.21	1.808	3.714	3.537
	ENSG00000174010	X:23983719-24027186	KLHL15	3.1769	4.79972	9.02376	13.8072	6.38079	1.511	2.84	4.346	2.008
	ENSG00000184445	12:122527245-122626396	KNTC1	5.3177	5.36293	8.88002	19.5086	12.5831	1.009	1.67	3.669	2.366
	ENSG00000276681	CHR_HSCHR19_4_CTG3_1:54456811-54469943	LENG8	3.11058	3.83642	3.72064	10.748	7.73145	1.233	1.196	3.455	2.486
	ENSG00000138095	2:43886507-43996005	LRPPRC	27.2404	31.2009	30.889	84.5222	76.0882	1.145	1.134	3.103	2.793
	ENSG00000165501	14:49598696-49614672	LRR1	5.7755	7.17383	9.18907	27.9223	27.6065	1.242	1.591	4.835	4.78
	ENSG00000130332	19:2321516-2328620	LSM7	7.89648	11.0276	10.613	20.2058	15.9334	1.397	1.344	2.559	2.018
	ENSG00000120992	8:54046366-54102017	LYPLA1	16.0376	20.6988	29.8412	48.4742	47.7474	1.291	1.861	3.023	2.977
	ENSG00000164109	4:120055607-120067074	MAD2L1	2.90867	3.70152	5.35731	46.2627	27.9556	1.273	1.842	15.905	9.611
	ENSG00000162385	1:53226891-53238610	MAGOH	15.9796	15.6865	19.6283	56.877	43.3834	-1.018	1.228	3.559	2.715
	ENSG00000111196	12:10604189-10613623	MAGOHB	17.2935	29.8942	25.6501	66.1024	61.8178	1.729	1.483	3.822	3.575
	ENSG00000120539	10:27154823-27186924	MASTL	3.44667	4.17	3.92557	24.3486	18.3931	1.21	1.139	7.064	5.336
	ENSG00000168906	2:85539164-85545280	MAT2A	73.835	68.1939	98.7724	283.045	185.114	-1.082	1.338	3.833	2.507
	ENSG00000103495	16:29806105-29812328	MAZ	8.37985	9.02102	17.3264	51.3729	45.6014	1.077	2.068	6.131	5.442
	ENSG00000164430	6:73413514-73452276	MB21D1	2.24971	2.85403	5.0986	14.1171	4.80624	1.269	2.266	6.275	2.136
	ENSG00000100294	22:43132205-43143394	MCAT	2.0118	2.40826	3.43967	14.2071	10.2257	1.197	1.71	7.062	5.083
	ENSG00000065328	10:13161553-13211104	MCM10	4.58588	2.43739	9.40094	96.4529	33.1366	-1.883	2.05	21.033	7.226
	ENSG00000073111	3:127598222-127622436	MCM2	3.20591	3.37467	9.6972	43.0858	41.5635	1.053	3.025	13.439	12.965
	ENSG00000076003	2:135839625-135876426	MCM6	7.67603	4.67598	13.6663	51.4153	49.0149	-1.642	1.78	6.698	6.385
	ENSG00000197771	10:119829403-119892556	MCMBP	15.386	19.7676	20.9066	62.4633	30.9455	1.285	1.359	4.06	2.011
	ENSG00000118579	4:17614630-17634105	MED28	9.12378	11.9404	10.0893	20.3404	19.6487	1.309	1.106	2.229	2.154
	ENSG00000108590	17:6643314-6651634	MED31	8.53686	7.97764	11.7797	41.4968	26.9557	-1.071	1.38	4.861	3.158
	ENSG00000133997	14:70581256-70600690	MED6	30.2317	31.7468	35.004	126.939	116.134	1.05	1.158	4.199	3.841
	ENSG00000127804	17:2405561-2511891	METTL16	8.6541	7.37835	9.15766	23.3261	19.5024	-1.172	1.058	2.695	2.254
	ENSG00000146263	6:97142160-97283217	MMS22L	3.88812	3.23042	4.54073	25.1818	20.9466	-1.203	1.168	6.477	5.387
	ENSG00000121211	4:153344648-153415118	MND1	1.38607	0.967958	2.29561	24.4916	13.2562	-1.433	1.656	17.67	9.564
	ENSG00000020922	11:94415577-94493908	MRE11A	12.6455	8.14454	11.227	27.5116	26.3766	-1.553	-1.126	2.176	2.086
	ENSG00000178988	4:6707700-6709880	MRFAP1L1	19.559	24.728	26.3027	52.9213	40.3997	1.264	1.345	2.706	2.066
	ENSG00000130312	19:17292608-17306843	MRPL34	4.6363	6.15029	8.36395	19.0603	12.381	1.327	1.804	4.111	2.67
	ENSG00000239789	7:55951818-55956501	MRPS17	7.3308	9.2886	8.52855	19.2271	18.0247	1.267	1.163	2.623	2.459
	ENSG00000122140	9:135499983-135504673	MRPS2	3.14837	3.71408	5.03238	13.7271	8.07517	1.18	1.598	4.36	2.565
	ENSG00000125901	20:3045944-3048254	MRPS26	5.98396	4.82408	8.2901	15.9994	15.6011	-1.241	1.385	2.674	2.607
	ENSG00000074071	16:1771889-1773155	MRPS34	17.4516	24.9284	22.1263	78.4196	71.4784	1.428	1.268	4.494	4.096
	ENSG00000243927	21:34073223-34143034	MRPS6	7.97877	10.1159	13.2481	29.1657	25.9242	1.268	1.66	3.655	3.249
	ENSG00000172167	8:120445399-120542133	MTBP	3.1022	2.4783	2.91447	11.113	9.79221	-1.252	-1.065	3.582	3.157
	ENSG00000065911	2:74198561-74217565	MTHFD2	35.2583	39.4472	66.8273	147	143.098	1.119	1.895	4.169	4.059
	ENSG00000255823	11:10507886-10509189	MTRNR2L8	0.501891	1.83614	3.54019	14.6608	1.04796	3.658	7.054	29.211	2.088
	ENSG00000185697	8:66562174-66614247	MYBL1	3.66403	6.76186	10.0316	26.8245	18.5542	1.845	2.738	7.321	5.064
	ENSG00000278259	17:36495632-36543435	MYO19	5.27107	5.55059	13.9671	24.4174	19.8865	1.053	2.65	4.632	3.773
	ENSG00000173418	20:20017115-20033655	NAA20	28.1952	28.7114	36.4252	80.8537	69.815	1.018	1.292	2.868	2.476
	ENSG00000151503	11:134150118-134225454	NCAPD3	7.27596	5.87951	13.5821	37.4197	27.9824	-1.238	1.867	5.143	3.846
	ENSG00000109805	4:17810901-17844862	NCAPG	9.17712	8.33289	9.44874	71.6919	54.4738	-1.101	1.03	7.812	5.936
	ENSG00000121152	2:96335786-96373845	NCAPH	2.17303	2.229	2.09963	26.4491	14.1955	1.026	-1.035	12.172	6.533
	ENSG00000136937	9:97633625-97673748	NCBP1	11.4404	11.1703	12.5896	26.8856	23.3046	-1.025	1.1	2.35	2.037
	ENSG00000080986	18:2571510-2616635	NDC80	2.32118	1.88049	3.65634	17.8379	12.4444	-1.235	1.575	7.685	5.361
	ENSG00000139180	12:4649094-4694317	NDUFA9	10.9938	14.6166	13.1355	29.0771	23.2105	1.33	1.195	2.645	2.111
	ENSG00000004779	16:23581001-23596356	NDUFAB1	41.9317	50.2322	45.4838	111.208	107.689	1.198	1.085	2.652	2.568
	ENSG00000123545	6:96889312-96897881	NDUFAF4	8.76308	10.0659	12.7863	19.4699	17.3429	1.149	1.459	2.222	1.979
	ENSG00000101247	20:13784949-13821582	NDUFAF5	12.312	14.6843	13.3162	37.52	35.3964	1.193	1.082	3.047	2.875
	ENSG00000213619	11:47565335-47584562	NDUFS3	13.4372	16.4682	19.2509	40.8371	34.4664	1.226	1.433	3.039	2.565
	ENSG00000141905	19:3359562-3469217	NFIC	4.91347	5.49495	8.40837	15.4117	13.0026	1.118	1.711	3.137	2.646
	ENSG00000140157	15:22838640-22868384	NIPA2	19.3932	23.2369	26.7825	55.9509	53.9301	1.198	1.381	2.885	2.781
	ENSG00000197885	3:23891659-23946591	NKIRAS1	4.53859	6.30666	10.9494	16.3254	9.80365	1.39	2.413	3.597	2.16
	ENSG00000173614	1:9943427-9985501	NMNAT1	6.85026	8.39058	11.6238	19.5898	16.1767	1.225	1.697	2.86	2.361
	ENSG00000166197	10:102152175-102163871	NOLC1	27.9806	43.321	51.1856	186.349	183.446	1.548	1.829	6.66	6.556
	ENSG00000111641	12:6556862-6568691	NOP2	25.7703	26.1391	40.6045	82.8455	57.309	1.014	1.576	3.215	2.224
	ENSG00000055044	2:202265715-202303666	NOP58	78.1232	96.3101	112.016	264.59	232.914	1.233	1.434	3.387	2.981
	ENSG00000184162	19:19201415-19203424	NR2C2AP	3.28498	4.6356	5.52901	22.4952	14.9085	1.411	1.683	6.848	4.538
	ENSG00000169752	15:75935968-76059795	NRG4	1.29689	1.80391	3.54852	14.5143	7.61063	1.391	2.736	11.192	5.868
	ENSG00000113569	5:37288136-37371181	NUP155	14.1817	11.7655	17.5899	59.8948	37.5882	-1.205	1.24	4.223	2.65
	ENSG00000213024	19:49906824-49929763	NUP62	4.65659	6.99023	10.1046	25.0695	10.0971	1.501	2.17	5.384	2.168
	ENSG00000136243	7:23181826-23201011	NUPL2	8.9035	11.1288	16.3826	62.1258	43.9412	1.25	1.84	6.978	4.935
	ENSG00000147162	X:71533082-71575897	OGT	14.1707	13.1087	17.1673	32.4923	29.1651	-1.081	1.211	2.293	2.058
	ENSG00000085840	1:52372828-52404459	ORC1	0.954396	0.671182	4.79978	34.1495	16.434	-1.422	5.029	35.781	17.219
	ENSG00000115947	2:147930396-148021604	ORC4	17.7763	16.4249	25.2031	44.6758	43.009	-1.082	1.418	2.513	2.419
	ENSG00000091651	16:46689642-46698394	ORC6	7.5769	6.72395	11.3639	69.9133	38.8131	-1.127	1.5	9.227	5.123
	ENSG00000163138	4:20696281-20752907	PACRGL	5.25541	6.91822	9.168	19.1463	12.0812	1.316	1.744	3.643	2.299
	ENSG00000149269	11:77321706-77474635	PAK1	10.0363	11.7698	12.3306	28.7748	28.6642	1.173	1.229	2.867	2.856
	ENSG00000140694	16:14435700-14632728	PARN	5.38827	8.64789	7.46721	16.0182	12.2302	1.605	1.386	2.973	2.27
	ENSG00000156374	10:103302795-103351134	PCGF6	7.01368	6.96534	10.564	28.6898	22.3797	-1.007	1.506	4.091	3.191
	ENSG00000160299	21:46324121-46445769	PCNT	4.20422	3.69055	9.33723	20.0383	10.9497	-1.139	2.221	4.766	2.604
	ENSG00000148459	10:26697658-26746798	PDSS1	9.46026	7.52641	15.9064	43.624	34.968	-1.256	1.681	4.611	3.696
	ENSG00000100029	22:30576624-30607083	PES1	31.7622	39.793	41.3065	102.685	94.0835	1.253	1.3	3.233	2.962
	ENSG00000119403	9:120855651-120894896	PHF19	2.21458	4.03891	3.58179	11.1095	10.8918	1.824	1.617	5.017	4.918
	ENSG00000254093	8:10764962-10839884	PINX1	11.2512	13.0121	21.0138	45.5128	33.8395	1.157	1.868	4.045	3.008
	ENSG00000110697	11:67491767-67506263	PITPNM1	1.88052	3.67336	3.38446	12.5246	11.4952	1.953	1.8	6.66	6.113
	ENSG00000123739	4:109709988-109730077	PLA2G12A	5.04928	9.2886	14.9533	27.2225	22.4243	1.84	2.961	5.391	4.441
	ENSG00000147872	9:19108374-19149290	PLIN2	22.9894	35.4863	27.2149	50.4916	48.1382	1.544	1.184	2.196	2.094
	ENSG00000142731	4:127880860-127899195	PLK4	3.57148	1.95462	2.05454	17.4663	10.7339	-1.828	-1.739	4.89	3.005
	ENSG00000188313	3:146515179-146544864	PLSCR1	6.81201	6.16575	8.54747	25.3383	23.4845	-1.105	1.255	3.72	3.448
	ENSG00000132424	6:99398050-99425331	PNISR	37.6619	37.229	39.7779	111.772	79.6148	-1.011	1.056	2.968	2.114
	ENSG00000100941	14:39175182-39183218	PNN	36.3387	47.1407	55.2785	219.559	206.594	1.297	1.521	6.042	5.685
	ENSG00000101868	X:24693918-24996986	POLA1	3.36248	2.36529	4.86817	32.7138	32.0833	-1.422	1.448	9.729	9.542
	ENSG00000014138	11:65261761-65305589	POLA2	3.29559	3.43147	5.24765	21.3416	18.505	1.041	1.592	6.476	5.615
	ENSG00000062822	19:50384203-50418018	POLD1	2.20007	2.72007	3.31986	14.3382	13.2035	1.236	1.509	6.517	6.001
	ENSG00000177084	12:132623752-132687365	POLE	7.74194	3.28976	7.82641	27.9985	17.5889	-2.353	1.011	3.616	2.272
	ENSG00000100479	14:49643554-49688422	POLE2	2.45213	0.715488	7.73225	22.4594	17.5108	-3.425	3.153	9.159	7.141
	ENSG00000115350	2:74958491-74970128	POLE4	9.49794	10.3872	11.9238	23.0465	20.2745	1.094	1.255	2.426	2.135
	ENSG00000137054	9:37485934-37503697	POLR1E	23.7589	25.1583	37.8802	100.724	58.1183	1.059	1.594	4.239	2.446
	ENSG00000144231	2:127846265-127858157	POLR2D	13.311	13.5005	11.4492	33.2543	30.3028	1.014	-1.163	2.498	2.277
	ENSG00000163882	3:184361717-184368596	POLR2H	22.7565	21.4043	26.0081	60.8689	55.2147	-1.063	1.143	2.675	2.426
	ENSG00000267645	7:102637048-102671660	POLR2J2	7.04391	9.5719	8.64119	27.4355	24.3255	1.359	1.227	3.895	3.453
	ENSG00000168255	7:102537917-102572656	POLR2J3	17.5826	21.3194	18.6271	49.4324	37.8718	1.213	1.059	2.811	2.154
	ENSG00000113356	5:90471747-90514553	POLR3G	3.34891	6.88509	9.78976	26.84	24.4366	2.056	2.923	8.015	7.297
	ENSG00000161980	16:46406-53628	POLR3K	5.61004	6.38584	10.7755	29.4021	18.5657	1.138	1.921	5.241	3.309
	ENSG00000172336	7:100706052-100707495	POP7	8.67349	11.4682	16.4229	27.2693	20.8021	1.322	1.893	3.144	2.398
	ENSG00000084072	1:39692181-39763914	PPIE	10.2754	12.6767	13.0398	29.4079	26.6816	1.234	1.269	2.862	2.597
	ENSG00000143294	1:156750609-156800817	PRCC	7.96601	8.45012	10.193	26.0522	16.8348	1.061	1.28	3.27	2.113
	ENSG00000198056	12:56731595-56752373	PRIM1	1.9919	1.88293	6.42623	22.2178	13.6777	-1.058	3.226	11.154	6.867
	ENSG00000164306	4:184649612-184694963	PRIMPOL	3.20333	4.22007	7.87059	10.9044	6.99678	1.317	2.457	3.404	2.184
	ENSG00000253729	8:47773107-47960183	PRKDC	29.7265	28.9767	34.9399	63.5726	63.3526	-1.026	1.175	2.139	2.131
	ENSG00000185238	11:20387529-20509294	PRMT3	6.83758	8.12864	9.22881	19.8917	19.4357	1.189	1.35	2.909	2.842
	ENSG00000132600	16:68310973-68358563	PRMT7	18.8745	21.9762	27.8062	64.4422	52.238	1.164	1.473	3.414	2.768
	ENSG00000147471	8:37762592-37779767	PROSC	9.20657	10.405	11.9081	29.0639	27.7874	1.13	1.293	3.157	3.018
	ENSG00000101911	X:12791354-12824222	PRPS2	6.99001	8.45371	12.0827	51.6357	47.6055	1.209	1.729	7.387	6.811
	ENSG00000135069	9:78297142-78330093	PSAT1	10.0179	9.33528	16.308	44.9112	42.1059	-1.073	1.628	4.483	4.203
	ENSG00000197170	17:67337915-67366627	PSMD12	31.5823	47.8271	43.1878	75.5467	64.3804	1.514	1.367	2.392	2.038
	ENSG00000183527	21:39174768-39183851	PSMG1	17.4008	22.7802	34.1786	95.8276	82.6236	1.309	1.964	5.507	4.748
	ENSG00000180822	6:3231402-3303373	PSMG4	8.05911	11.5531	9.70588	30.9473	19.3627	1.434	1.204	3.84	2.403
	ENSG00000011304	19:797074-812327	PTBP1	17.087	29.8842	25.608	45.9044	34.6688	1.749	1.499	2.687	2.029
	ENSG00000110958	12:56663340-56688408	PTGES3	48.3359	48.1531	57.5285	159.124	155.693	-1.004	1.19	3.292	3.221
	ENSG00000091127	7:105439660-105522267	PUS7	13.9108	14.3344	17.3818	31.1789	28.6771	1.03	1.25	2.241	2.061
	ENSG00000171016	15:55538889-55588947	PYGO1	6.11148	6.76512	11.7346	25.8569	18.0567	1.107	1.92	4.231	2.955
	ENSG00000169750	17:82031623-82034204	RAC3	2.65509	1.65541	2.15895	16.8244	12.9882	-1.605	-1.23	6.337	4.892
	ENSG00000161800	12:49976922-50033136	RACGAP1	4.43738	9.77986	7.74935	31.6535	18.5967	2.204	1.746	7.133	4.191
	ENSG00000070950	3:8775401-8963773	RAD18	7.80583	4.44472	5.9044	102.033	53.8978	-1.757	-1.323	13.071	6.905
	ENSG00000051180	15:40694773-40732339	RAD51	1.45099	0.638534	2.18265	29.2454	28.936	-2.273	1.504	20.155	19.942
	ENSG00000111247	12:4538797-4560048	RAD51AP1	6.03522	2.53625	4.50485	124.472	57.8488	-2.381	-1.34	20.624	9.585
	ENSG00000108384	17:58692572-58735611	RAD51C	6.89775	7.07481	12.6966	69.722	67.8961	1.026	1.841	10.108	9.843
	ENSG00000031823	19:5916138-5978142	RANBP3	14.0327	15.569	18.0841	51.9379	30.0954	1.109	1.289	3.701	2.145
	ENSG00000122257	16:24537692-24572863	RBBP6	6.64725	6.85197	13.5917	17.5372	14.4608	1.031	2.045	2.638	2.175
	ENSG00000080839	20:36996348-37095995	RBL1	7.38737	5.63272	16.1341	43.2768	27.0859	-1.312	2.184	5.858	3.667
	ENSG00000134453	10:6088986-6117457	RBM17	30.2807	42.7536	33.4507	102.467	96.4763	1.412	1.105	3.384	3.186
	ENSG00000188739	1:235131182-235161457	RBM34	57.0523	65.3625	60.2986	127.386	124.075	1.146	1.057	2.233	2.175
	ENSG00000179051	1:17406759-17439724	RCC2	6.28106	11.6962	10.797	24.0349	12.5997	1.862	1.719	3.827	2.006
	ENSG00000160957	8:144511287-144517845	RECQL4	1.8349	1.33656	4.11131	11.5305	9.57073	-1.374	2.241	6.284	5.216
	ENSG00000035928	4:39287455-39366375	RFC1	20.3073	20.6487	30.4809	79.5645	41.677	1.017	1.501	3.918	2.052
	ENSG00000163918	3:186789879-186807058	RFC4	11.5071	9.28651	20.1471	92.7218	67.8174	-1.239	1.751	8.058	5.894
	ENSG00000111445	12:118013587-118033130	RFC5	3.85768	3.18943	8.56007	41.2563	39.2642	-1.209	2.219	10.695	10.178
	ENSG00000128408	22:45413690-45432496	RIBC2	0	0	1.41188	13.4658	6.4788	1	141.188	1346.58	647.88
	ENSG00000134758	18:32091854-32131561	RNF138	7.2871	7.08581	16.4776	58.5749	23.9473	-1.029	2.261	8.038	3.286
	ENSG00000103549	16:30761744-30776307	RNF40	13.2561	19.5242	23.0461	30.8149	29.4054	1.473	1.739	2.325	2.218
	ENSG00000171861	17:782272-792509	RNMTL1	3.37964	3.9719	6.81088	18.6474	14.4975	1.175	2.015	5.518	4.29
	ENSG00000266086	17:57989037-58005253	RP11-159D12,5	62.5385	82.9633	83.9287	305.903	202.968	1.327	1.342	4.891	3.245
	ENSG00000256591	11:61429219-61485822	RP11-286N22,8	11.4618	17.4427	9.40789	30.6308	23.8974	1.522	-1.218	2.672	2.085
	ENSG00000228144	12:66123916-66169985	RP11-745O10,4	1.70791	3.9601	0.881751	10.399	9.10923	2.319	-1.938	6.089	5.334
	ENSG00000268439	12:6970920-6997428	RP3-461F17,3	2.20656	3.17585	3.66671	15.7254	10.5382	1.439	1.662	7.127	4.776
	ENSG00000132383	17:1829701-1900082	RPA1	10.1082	7.93115	8.63531	35.5755	33.8336	-1.274	-1.171	3.519	3.347
	ENSG00000101413	20:38033545-38127780	RPRD1B	9.79247	11.1516	10.4229	27.8518	22.8432	1.139	1.064	2.844	2.333
	ENSG00000187051	22:39529092-39532855	RPS19BP1	11.4194	14.4791	14.7054	34.945	34.568	1.268	1.288	3.06	3.027
	ENSG00000144580	2:218568579-218597080	RQCD1	16.9297	22.8231	23.2069	56.4428	43.9257	1.348	1.371	3.334	2.595
	ENSG00000160214	21:43789512-43805293	RRP1	9.74639	12.6617	12.6887	28.6951	19.2382	1.299	1.302	2.944	1.974
	ENSG00000160208	21:43659547-43696079	RRP1B	8.02769	9.0511	9.57996	33.4728	24.0168	1.127	1.193	4.17	2.992
	ENSG00000171490	16:11833849-11851585	RSL1D1	81.8973	106.382	118.229	249.466	235.606	1.299	1.444	3.046	2.877
	ENSG00000166788	11:18069934-18106091	SAAL1	9.83111	11.4652	14.7971	21.3888	19.2164	1.166	1.505	2.176	1.955
	ENSG00000161526	17:75667115-75708062	SAP30BP	42.0234	48.8283	48.7123	99.396	93.9115	1.162	1.159	2.365	2.235
	ENSG00000163904	3:185582495-185633551	SENP2	17.3628	29.1498	29.398	47.3517	41.1466	1.679	1.693	2.727	2.37
	ENSG00000142864	1:67407809-67430415	SERBP1	196.786	213.924	261.676	765.548	652.814	1.087	1.33	3.89	3.317
	ENSG00000163935	3:52903571-53046750	SFMBT1	0.766415	2.10524	4.28235	19.0794	12.561	2.747	5.588	24.894	16.389
	ENSG00000164466	5:175477061-175529742	SFXN1	36.6868	45.0234	58.3601	142.659	138.5	1.227	1.591	3.889	3.775
	ENSG00000171241	16:46580553-46621626	SHCBP1	3.24546	3.63646	3.6742	28.8901	19.1086	1.12	1.132	8.902	5.888
	ENSG00000105281	19:46774882-46788594	SLC1A5	26.3247	26.3058	46.7338	79.9376	71.5654	-1.001	1.775	3.037	2.719
	ENSG00000004864	7:96120219-96322147	SLC25A13	7.37316	6.74324	10.0228	19.484	14.8392	-1.093	1.359	2.643	2.013
	ENSG00000125454	17:75272980-75289510	SLC25A19	1.60675	2.37501	5.27235	14.656	4.98786	1.478	3.281	9.122	3.104
	ENSG00000072041	12:84859487-84913615	SLC6A15	3.31893	8.59492	8.75962	18.3674	16.1988	2.59	2.639	5.534	4.881
	ENSG00000101166	20:59033144-59042909	SLMO2	27.9235	30.1601	35.4344	82.083	74.9259	1.08	1.269	2.94	2.683
	ENSG00000137776	15:58879044-58933653	SLTM	48.7963	58.4688	93.5277	141.475	126.378	1.198	1.917	2.899	2.59
	ENSG00000113810	3:160399273-160434962	SMC4	28.9176	28.7029	36.1264	134.772	103.889	-1.007	1.249	4.661	3.593
	ENSG00000224531	6:11094032-11138733	SMIM13	8.97389	14.4571	10.6575	22.2216	18.9872	1.611	1.188	2.476	2.116
	ENSG00000122692	9:33041763-33076659	SMU1	13.5582	14.2714	16.5738	28.7905	27.6118	1.053	1.222	2.123	2.037
	ENSG00000186532	17:1779484-1830634	SMYD4	1.91554	3.1806	4.7927	12.7318	8.4694	1.66	2.502	6.647	4.421
	ENSG00000099940	22:20858982-20891218	SNAP29	6.98976	9.70274	6.09201	20.1376	18.9554	1.388	-1.147	2.881	2.712
	ENSG00000060688	1:31259567-31296782	SNRNP40	22.6872	24.5834	35.2233	62.3624	48.3963	1.084	1.553	2.749	2.133
	ENSG00000131876	15:101281509-101295282	SNRPA1	12.736	14.7223	19.2999	68.422	58.1492	1.156	1.515	5.372	4.566
	ENSG00000100104	22:26483876-26494658	SRRD	3.82083	2.73791	6.24575	12.3991	8.12753	-1.395	1.635	3.245	2.127
	ENSG00000188529	1:23964803-23980927	SRSF10	62.0414	77.129	79.8164	210.144	132.587	1.243	1.287	3.387	2.137
	ENSG00000116754	1:70205681-70253052	SRSF11	72.2272	87.1427	114.758	244.004	239.703	1.207	1.589	3.378	3.319
	ENSG00000116350	1:29147742-29181987	SRSF4	42.9616	38.3215	53.6199	188.746	114.44	-1.121	1.248	4.393	2.664
	ENSG00000115875	2:38743598-38751494	SRSF7	113.843	109.275	128.471	415.088	326.637	-1.042	1.128	3.646	2.869
	ENSG00000008324	3:42581839-42595114	SS18L2	5.47465	6.39632	8.11224	14.5078	11.9417	1.168	1.482	2.65	2.181
	ENSG00000117155	1:84643706-84690803	SSX2IP	10.7716	7.4903	9.46561	31.1482	24.0334	-1.439	-1.138	2.892	2.231
	ENSG00000110080	11:126355639-126440344	ST3GAL4	3.36902	5.61923	6.59662	14.3061	8.72513	1.668	1.958	4.246	2.59
	ENSG00000084090	2:96184858-96208825	STARD7	31.773	31.9403	48.1037	77.8008	72.2354	1.005	1.514	2.449	2.273
	ENSG00000102572	13:98445184-98577940	STK24	21.5722	34.2005	29.7882	68.3776	59.61	1.585	1.381	3.17	2.763
	ENSG00000104375	8:98401402-98942827	STK3	5.90848	8.50273	7.48977	22.5399	19.6768	1.439	1.268	3.815	3.33
	ENSG00000092201	14:21351471-21384266	SUPT16H	43.81	53.7384	61.7759	205.906	161.263	1.227	1.41	4.7	3.681
	ENSG00000125755	19:45815409-45863290	SYMPK	3.78016	5.19241	6.4451	12.1667	8.55222	1.374	1.705	3.219	2.262
	ENSG00000054654	14:63852982-64226433	SYNE2	3.36033	2.73935	7.58117	15.8549	11.9518	-1.227	2.256	4.718	3.557
	ENSG00000013810	4:1721489-1745176	TACC3	2.64897	3.19343	2.46224	15.871	6.60573	1.206	-1.075	5.991	2.494
	ENSG00000135801	1:229593110-229626047	TAF5L	7.81382	8.38682	10.2288	26.3654	23.0951	1.073	1.309	3.374	2.956
	ENSG00000113407	5:33440695-33469539	TARS	83.7735	99.8263	107.943	265.336	258.381	1.192	1.289	3.167	3.084
	ENSG00000164081	3:51662692-51704323	TEX264	7.37892	10.2382	13.6759	18.795	17.1242	1.387	1.853	2.547	2.321
	ENSG00000151287	13:102765989-102773811	TEX30	6.65941	9.0875	12.261	25.549	17.6035	1.365	1.841	3.837	2.643
	ENSG00000108064	10:58385021-58399221	TFAM	16.9531	24.9185	22.2537	83.657	66.8616	1.47	1.313	4.935	3.944
	ENSG00000114126	3:141951146-142149544	TFDP2	8.84478	10.4723	17.3668	24.4861	23.7982	1.184	1.964	2.768	2.691
	ENSG00000174796	4:75513945-75550473	THAP6	6.07545	11.8136	9.28924	16.7917	15.0623	1.944	1.529	2.764	2.479
	ENSG00000054118	1:36224415-36305357	THRAP3	24.0344	29.0546	22.994	52.9898	49.3513	1.209	-1.045	2.205	2.053
	ENSG00000145365	4:112274541-112285903	TIFA	2.09927	3.43006	9.59577	28.3347	14.0501	1.634	4.571	13.497	6.693
	ENSG00000140993	16:3298831-3305729	TIGD7	2.02807	2.10166	2.91406	13.1743	9.85454	1.036	1.437	6.496	4.859
	ENSG00000064115	12:26973194-27014434	TM7SF3	11.3151	12.0145	14.5394	33.8706	33.2064	1.062	1.285	2.993	2.935
	ENSG00000168569	11:62771628-62792021	TMEM223	4.45663	5.54073	6.06773	13.8172	12.5252	1.243	1.362	3.1	2.81
	ENSG00000167904	8:55696423-55773407	TMEM68	8.54408	10.9301	13.7574	26.6268	22.5628	1.279	1.61	3.116	2.641
	ENSG00000175606	8:73972436-73982783	TMEM70	6.53901	7.913	10.1108	29.3383	22.6266	1.21	1.546	4.487	3.46
	ENSG00000132773	1:45339669-45343975	TOE1	3.7253	5.36592	8.28647	15.2336	11.339	1.44	2.224	4.089	3.044
	ENSG00000100216	22:38681947-38685421	TOMM22	41.3646	39.8114	43.3572	96.2253	93.7299	-1.04	1.048	2.326	2.266
	ENSG00000131747	17:40388515-40417950	TOP2A	11.5383	10.2278	10.5577	50.9035	41.0659	-1.129	-1.093	4.412	3.559
	ENSG00000177302	17:18271427-18315007	TOP3A	10.7026	9.33912	14.3665	43.0222	36.7222	-1.145	1.342	4.02	3.431
	ENSG00000163781	3:133598174-133661893	TOPBP1	10.8328	13.9319	21.6729	59.9129	37.0833	1.286	2.001	5.531	3.423
	ENSG00000088325	20:31739270-31801805	TPX2	3.89346	3.5938	5.54346	36.4246	32.8682	-1.083	1.424	9.355	8.442
	ENSG00000136527	3:185915905-185938136	TRA2B	68.8983	88.8811	63.9057	220.472	215.851	1.29	-1.078	3.2	3.133
	ENSG00000108395	17:58982637-59106921	TRIM37	10.1396	17.4348	14.4742	23.2587	19.8847	1.719	1.427	2.294	1.961
	ENSG00000183718	5:181254416-181261139	TRIM52	3.26584	2.03532	3.29328	15.7537	6.69639	-1.605	1.008	4.824	2.05
	ENSG00000174173	3:101561861-101566446	TRMT10C	31.1105	40.4404	59.4753	94.4144	74.8316	1.3	1.912	3.035	2.405
	ENSG00000123297	12:57782588-57808071	TSFM	10.4647	13.3446	10.6384	30.1665	28.2465	1.275	1.017	2.883	2.699
	ENSG00000162222	11:62728068-62740293	TTC9C	12.1865	15.1508	15.1659	36.3498	34.8125	1.243	1.244	2.983	2.857
	ENSG00000101407	20:37983006-38033468	TTI1	4.1502	3.03482	6.40693	12.4662	8.20453	-1.368	1.544	3.004	1.977
	ENSG00000127824	2:219249710-219278170	TUBA4A	2.1087	2.18844	4.45059	13.2403	12.3708	1.038	2.111	6.279	5.867
	ENSG00000137822	15:43369220-43409771	TUBGCP4	4.06197	3.24707	4.77929	13.6765	11.8246	-1.252	1.177	3.367	2.911
	ENSG00000086712	X:16786426-16844519	TXLNG	4.87568	6.53674	8.6396	26.748	9.83127	1.341	1.772	5.486	2.016
	ENSG00000162623	1:74733151-74766678	TYW3	16.599	22.8366	16.5596	50.9091	50.8278	1.376	-1.002	3.067	3.062
	ENSG00000078140	4:39698043-39782792	UBE2K	11.0968	19.2419	20.9627	31.7147	27.7261	1.734	1.889	2.858	2.499
	ENSG00000130725	19:58555711-58558960	UBE2M	9.6129	12.4565	15.91	35.8297	26.6275	1.296	1.655	3.727	2.77
	ENSG00000108106	19:55399744-55407777	UBE2S	10.4634	15.0497	19.2062	32.3627	30.7958	1.438	1.836	3.093	2.943
	ENSG00000169139	8:48008399-48064708	UBE2V2	37.6142	45.3977	48.4112	104.007	102.611	1.207	1.287	2.765	2.728
	ENSG00000116750	1:193012249-193060080	UCHL5	12.7173	18.1776	15.6828	40.5088	34.8557	1.429	1.233	3.185	2.741
	ENSG00000130717	9:131523800-131531268	UCK1	3.67273	2.89141	4.5825	12.9438	11.473	-1.271	1.248	3.524	3.124
	ENSG00000076248	12:109097573-109110992	UNG	3.58595	4.52818	9.94176	33.3792	32.6788	1.263	2.772	9.308	9.113
	ENSG00000005007	19:18831937-18868236	UPF1	6.92751	7.68613	10.8184	18.4135	17.8845	1.11	1.562	2.658	2.582
	ENSG00000162607	1:62436296-62451804	USP1	12.7401	11.99	25.3229	61.5862	27.4146	-1.063	1.988	4.834	2.152
	ENSG00000048028	11:113797873-113875570	USP28	5.97189	5.50279	12.4337	29.2142	23.4671	-1.086	2.082	4.892	3.93
	ENSG00000116874	1:119031215-119140671	WARS2	3.79227	4.71409	6.03823	12.1484	11.2557	1.243	1.592	3.203	2.968
	ENSG00000078668	8:42391623-42405897	VDAC3	34.3796	31.5611	35.5876	79.6927	75.8149	-1.089	1.035	2.318	2.205
	ENSG00000198554	14:54938949-55027105	WDHD1	4.39882	4.14401	8.40982	25.0149	14.6114	-1.062	1.912	5.687	3.322
	ENSG00000116213	1:3630766-3652761	WRAP73	2.56622	2.46533	5.43252	12.0675	5.83202	-1.041	2.117	4.702	2.273
	ENSG00000196236	22:40857076-40932815	XPNPEP3	2.79258	2.83126	4.31996	12.6855	11.9595	1.014	1.547	4.543	4.283
	ENSG00000196584	7:152644778-152676165	XRCC2	1.26473	0.78783	2.35896	50.0254	39.3732	-1.605	1.865	39.554	31.132
	ENSG00000127337	12:69359702-69390796	YEATS4	4.10507	5.56537	10.7421	32.4675	9.22067	1.356	2.617	7.909	2.246
	ENSG00000158545	16:88570380-88631966	ZC3H18	5.09914	5.28587	7.88081	20.0386	13.8839	1.037	1.546	3.93	2.723
	ENSG00000147905	9:37120538-37358149	ZCCHC7	11.6212	14.2728	18.9685	23.5472	22.8574	1.228	1.632	2.026	1.967
	ENSG00000138658	4:112539332-112636995	ZGRF1	3.96924	3.87792	6.9216	49.1805	22.7387	-1.024	1.744	12.39	5.729
	ENSG00000131115	19:44207546-44237268	ZNF227	7.37939	6.84053	12.9791	22.9466	18.2482	-1.079	1.759	3.11	2.473
	ENSG00000167840	17:5105540-5123116	ZNF232	1.9167	2.091	3.90158	18.0403	17.4794	1.091	2.036	9.412	9.12
	ENSG00000152454	19:57940832-57947675	ZNF256	2.23442	1.88256	2.92134	12.7111	6.81707	-1.186	1.307	5.689	3.051
	ENSG00000178338	5:178859952-178888122	ZNF354B	4.25643	4.25382	7.95567	23.3168	17.5983	-1.001	1.869	5.478	4.135
	ENSG00000165244	9:96385940-96418329	ZNF367	1.89662	1.28105	4.3983	38.3257	9.36072	-1.481	2.319	20.207	4.935
	ENSG00000075407	10:38094335-38125544	ZNF37A	4.57115	5.61005	11.2777	14.3625	14.02	1.227	2.467	3.142	3.067
	ENSG00000196705	19:21142023-21196053	ZNF431	5.82129	5.86377	6.43389	18.9001	12.4666	1.007	1.105	3.247	2.142
	ENSG00000196268	19:21397118-21427573	ZNF493	4.08569	4.31267	9.03984	14.8099	12.8036	1.056	2.213	3.625	3.134
	ENSG00000175322	18:14057456-14132490	ZNF519	1.6101	0.599478	1.80268	10.2498	7.46548	-2.688	1.12	6.366	4.637
	ENSG00000198131	19:58228593-58277495	ZNF544	11.1074	8.75527	10.6021	26.3194	22.5158	-1.269	-1.047	2.37	2.027
	ENSG00000180626	17:5179535-5191883	ZNF594	2.38016	2.45672	4.46435	15.1321	12.2962	1.032	1.876	6.358	5.166
	ENSG00000196458	12:132918307-132956306	ZNF605	3.06949	5.86964	6.01925	10.5277	8.92656	1.912	1.961	3.43	2.908
	ENSG00000181450	1:227563542-227677443	ZNF678	3.3327	4.83806	4.66267	11.5887	9.42082	1.452	1.399	3.477	2.827
	ENSG00000173041	7:64519883-64563106	ZNF680	6.61175	7.90356	9.95323	22.3897	18.9391	1.195	1.505	3.386	2.864
	ENSG00000160352	19:21082158-21125270	ZNF714	5.46449	5.57983	8.46336	19.7405	13.1159	1.021	1.549	3.613	2.4
	ENSG00000196081	19:23221598-23250390	ZNF724P	3.27254	5.65076	7.735	33.7138	19.2439	1.727	2.364	10.302	5.88
	ENSG00000128000	19:40028259-40056209	ZNF780B	19.2281	18.6765	23.1761	42.3711	41.5555	-1.03	1.205	2.204	2.161
	ENSG00000185869	19:36888123-36916291	ZNF829	1.83336	2.62687	4.53646	13.7986	5.35413	1.433	2.474	7.526	2.92
	ENSG00000184635	19:19900912-19935575	ZNF93	4.29056	1.7391	2.68717	14.299	11.3566	-2.469	-1.597	3.333	2.647
	ENSG00000174442	15:66504958-66550128	ZWILCH	9.59937	8.84791	15.2866	51.4014	51.0207	-1.085	1.592	5.355	5.315
Cluster 15	ENSG00000124541	6:43021644-43034156	RRP36	43.0042	57.4707	51.9899	88.2055	83.8092	1.336	1.209	2.051	1.949
	ENSG00000178307	17:21197279-21214624	TMEM11	14.9523	17.5864	22.4654	39.5525	29.1349	1.176	1.502	2.645	1.949
	ENSG00000064102	12:26905180-26938326	ASUN	13.5768	8.90398	15.7441	33.7255	26.4426	-1.524	1.16	2.484	1.948
	ENSG00000119725	14:73886614-73932511	ZNF410	18.2869	19.4779	19.1394	39.782	35.566	1.065	1.047	2.175	1.945
	ENSG00000275713	6:26251650-26252031	HIST1H2BH	12.6062	14.3845	19.8213	26.3692	24.3805	1.141	1.572	2.092	1.934
	ENSG00000108848	17:50719543-50756213	LUC7L3	29.2598	27.4528	25.5579	88.6795	56.4076	-1.066	-1.145	3.031	1.928
	ENSG00000165806	10:113679161-113730907	CASP7	8.34572	12.3996	12.4088	20.4857	16.004	1.486	1.487	2.455	1.918
	ENSG00000075336	18:74148510-74160530	TIMM21	30.0868	24.9293	29.4056	76.8646	57.6751	-1.206	-1.024	2.555	1.917
	ENSG00000116793	1:113696830-113759489	PHTF1	11.5644	10.8381	11.9867	23.4305	22.104	-1.067	1.037	2.026	1.911
	ENSG00000173588	12:94306448-94459988	CEP83	12.0111	14.4259	13.0304	26.7831	22.8615	1.201	1.085	2.23	1.903
	ENSG00000139687	13:48303750-48481986	RB1	12.6921	12.083	14.4519	25.8233	24.1486	-1.05	1.139	2.035	1.903
	ENSG00000204514	19:57848730-57889074	ZNF814	8.99833	8.8784	10.7901	20.7206	17.1236	-1.013	1.199	2.303	1.903
	ENSG00000079134	18:214519-268050	THOC1	27.8282	28.8934	32.3417	67.4697	52.781	1.038	1.162	2.425	1.897
	ENSG00000167522	16:89267626-89490561	ANKRD11	8.70005	10.8989	12.0769	29.6409	16.4703	1.253	1.388	3.407	1.893
	ENSG00000130726	19:58544090-58550722	TRIM28	37.0207	42.7653	58.967	78.1367	69.9024	1.155	1.593	2.111	1.888
	ENSG00000108055	10:110567690-110604636	SMC3	17.0429	16.8933	29.3377	73.0997	32.0328	-1.009	1.721	4.289	1.88
	ENSG00000101310	20:18507492-18561415	SEC23B	12.9678	11.7791	18.4632	27.1637	24.2661	-1.101	1.424	2.095	1.871
	ENSG00000011260	17:51260527-51297936	UTP18	28.7042	26.7709	37.317	72.195	53.3545	-1.072	1.3	2.515	1.859
	ENSG00000107815	10:100987366-100994401	C10orf2	2.61771	4.81835	4.96476	10.145	4.85724	1.841	1.897	3.876	1.856
	ENSG00000247315	20:296967-300321	ZCCHC3	3.1387	4.49652	6.75336	11.3337	5.82365	1.433	2.152	3.611	1.855
	ENSG00000196365	19:5691833-5720572	LONP1	17.1072	13.1359	14.212	35.3604	31.5866	-1.302	-1.203	2.067	1.846
	ENSG00000173960	2:23927284-24004909	UBXN2A	7.81037	8.5543	12.0797	21.8197	14.3807	1.095	1.547	2.794	1.841
	ENSG00000125450	17:75205658-75235758	NUP85	6.20944	9.2277	11.5102	25.7762	11.3986	1.486	1.854	4.151	1.836
	ENSG00000086061	9:33025210-33039907	DNAJA1	81.8674	106.927	93.0199	171.109	150.24	1.306	1.136	2.09	1.835
	ENSG00000113013	5:138554881-138575444	HSPA9	198.611	243.584	227.142	403.109	364.361	1.226	1.144	2.03	1.835
	ENSG00000149658	20:63195428-63216234	YTHDF1	10.4314	7.87975	11.194	24.3874	19.0789	-1.325	1.073	2.338	1.829
	ENSG00000101361	20:2652144-2658393	NOP56	141.118	188.727	230.648	329.662	257.22	1.337	1.634	2.336	1.823
	ENSG00000138614	15:65578752-65611289	VWA9	12.8715	13.7289	22.176	36.6624	23.4214	1.067	1.723	2.848	1.82
	ENSG00000087365	11:66050728-66069308	SF3B2	45.1301	53.5004	63.5717	98.1436	81.9196	1.185	1.409	2.175	1.815
	ENSG00000154719	21:25585655-25607517	MRPL39	13.4337	17.0566	20.5238	34.2141	24.372	1.27	1.528	2.547	1.814
	ENSG00000121542	3:123201926-123274130	SEC22A	12.5687	9.68305	18.3115	27.8939	22.7403	-1.299	1.457	2.219	1.809
	ENSG00000096080	6:43671302-43687791	MRPS18A	8.84098	13.277	11.6007	19.8309	15.9809	1.502	1.312	2.243	1.808
	ENSG00000127554	16:1984206-1987749	GFER	7.7335	7.05053	10.5206	19.9061	13.9776	-1.096	1.36	2.574	1.807
	ENSG00000127463	1:19215663-19251552	EMC1	20.472	26.2545	30.9855	47.8343	36.9469	1.282	1.514	2.337	1.805
	ENSG00000198722	9:35161991-35405338	UNC13B	3.87843	4.43222	10.1298	11.7645	6.97073	1.143	2.612	3.033	1.797
	ENSG00000138750	4:76114658-76148515	NUP54	29.6702	31.7186	35.4982	62.2794	53.199	1.069	1.196	2.099	1.793
	ENSG00000175376	11:65996544-66002176	EIF1AD	12.8716	15.428	23.053	48.3355	22.9402	1.199	1.791	3.755	1.782
	ENSG00000107672	10:121957087-121975217	NSMCE4A	7.38827	7.88865	13.9427	19.4813	13.1567	1.068	1.887	2.637	1.781
	ENSG00000100811	14:100238297-100282792	YY1	20.6837	23.5297	27.8433	57.5079	36.7676	1.138	1.346	2.78	1.778
	ENSG00000151131	12:104986309-105049737	C12orf45	12.638	16.6431	15.2265	34.0713	22.4299	1.317	1.205	2.696	1.775
	ENSG00000163961	3:196468782-196503768	RNF168	7.53899	8.70055	15.0757	30.9464	13.3662	1.154	2	4.105	1.773
	ENSG00000122687	7:2234230-2242198	FTSJ2	9.43523	10.6982	11.9956	21.7147	16.6276	1.134	1.271	2.301	1.762
	ENSG00000011007	1:23743154-23762059	TCEB3	17.6595	28.3212	27.0664	47.119	30.9804	1.604	1.533	2.668	1.754
	ENSG00000156697	X:129906120-129929761	UTP14A	18.07	22.5385	20.7583	57.4329	31.7036	1.247	1.149	3.178	1.754
	ENSG00000136875	9:113275342-113292905	PRPF4	12.7036	15.6332	18.5545	46.6541	22.2047	1.231	1.461	3.673	1.748
	ENSG00000102081	X:147911950-147951125	FMR1	11.6793	13.5767	17.104	39.9857	20.4064	1.162	1.464	3.424	1.747
	ENSG00000183520	1:38009257-38024824	UTP11L	59.4596	80.6822	68.9941	149.912	103.45	1.357	1.16	2.521	1.74
	ENSG00000113649	5:146447310-146511961	TCERG1	37.7162	37.4489	44.495	118.986	65.4633	-1.007	1.18	3.155	1.736
	ENSG00000123737	4:121801316-121817021	EXOSC9	32.1721	39.5551	52.9061	160.173	55.7691	1.229	1.644	4.979	1.733
	ENSG00000132436	7:50444127-50542535	FIGNL1	9.4522	7.86412	17.6045	32.1037	16.2918	-1.202	1.862	3.396	1.724
	ENSG00000138286	10:73168165-73244504	FAM149B1	7.93591	7.68211	8.99552	18.9389	13.6488	-1.033	1.134	2.386	1.72
	ENSG00000100650	14:69726899-69772005	SRSF5	77.344	81.9447	67.6655	179.314	133.01	1.059	-1.143	2.318	1.72
	ENSG00000090316	4:1289850-1340147	MAEA	11.0967	15.9785	13.8611	26.0531	19.068	1.44	1.249	2.348	1.718
	ENSG00000138398	2:169584339-169641406	PPIG	28.8234	36.0171	37.0802	72.7509	49.4017	1.25	1.286	2.524	1.714
	ENSG00000107897	10:27195213-27242130	ACBD5	7.07704	7.55706	14.6317	26.838	12.1212	1.068	2.067	3.792	1.713
	ENSG00000013374	7:151341698-151378449	NUB1	35.8133	53.7353	48.1011	85.0339	60.9989	1.5	1.343	2.374	1.703
	ENSG00000088205	2:117814649-117832379	DDX18	46.4813	54.1514	51.1922	95.2789	78.9133	1.165	1.101	2.05	1.698
	ENSG00000002822	7:1815792-2233243	MAD1L1	13.2528	17.4911	24.8186	39.6011	22.417	1.32	1.873	2.988	1.691
	ENSG00000232388	20:18567346-18569563	LINC00493	12.1818	11.4201	11.645	31.7512	20.5668	-1.067	-1.046	2.606	1.688
	ENSG00000144228	2:138501800-138573547	SPOPL	8.41153	8.04479	10.7151	20.8041	14.1952	-1.046	1.274	2.473	1.688
	ENSG00000166965	15:90954869-90963125	RCCD1	2.97665	3.07063	4.06088	11.6809	4.98909	1.032	1.364	3.924	1.676
	ENSG00000214189	19:12092262-12137235	ZNF788	3.81994	2.78637	6.71981	12.3072	6.40213	-1.372	1.759	3.222	1.676
	ENSG00000028116	2:57907650-58159920	VRK2	7.57156	11.2123	12.1384	18.4205	12.6487	1.481	1.603	2.433	1.671
	ENSG00000187231	2:179101691-179264790	SESTD1	9.31323	9.44546	10.624	21.9626	15.523	1.014	1.141	2.358	1.667
	ENSG00000100056	22:19130278-19144684	DGCR14	2.43117	4.14886	5.04219	15.3491	4.04267	1.707	2.074	6.313	1.663
	ENSG00000062194	5:57173947-57264679	GPBP1	28.3101	29.5622	32.6207	59.4142	47.0545	1.044	1.152	2.099	1.662
	ENSG00000146757	7:65373798-65401135	ZNF92	4.60677	5.5938	6.59343	20.7186	7.6514	1.214	1.431	4.497	1.661
	ENSG00000101972	X:123960211-124422664	STAG2	34.7826	43.0847	41.4207	83.4402	57.7222	1.239	1.191	2.399	1.66
	ENSG00000196199	13:19633680-19673459	MPHOSPH8	17.5408	16.0658	31.6177	35.4941	28.9643	-1.092	1.803	2.024	1.651
	ENSG00000198464	19:52297176-52325922	ZNF480	7.81656	8.09144	11.5574	18.4881	12.8826	1.035	1.479	2.365	1.648
	ENSG00000147874	9:19053142-19103119	HAUS6	8.96127	8.68301	8.49697	21.1176	14.7597	-1.032	-1.055	2.357	1.647
	ENSG00000127774	17:3668814-3669668	EMC6	9.08126	12.144	11.8764	27.3467	14.8745	1.337	1.308	3.011	1.638
	ENSG00000089053	12:121308244-121399896	ANAPC5	23.6078	24.3309	34.1162	47.998	38.6556	1.031	1.445	2.033	1.637
	ENSG00000275272	CHR_HSCHR4_1_CTG9:68310386-68350106	YTHDC1	3.47773	4.22482	5.78189	11.2045	5.68985	1.215	1.663	3.222	1.636
	ENSG00000148110	9:94374550-94461042	HIATL1	14.2231	14.1018	20.0751	34.0793	23.1301	-1.009	1.411	2.396	1.626
	ENSG00000162377	1:52684450-52698366	COA7	6.1648	6.0489	8.95403	16.8623	9.99748	-1.019	1.452	2.735	1.622
	ENSG00000149532	11:61402640-61430031	CPSF7	6.22757	6.81614	9.94286	15.5716	10.0716	1.095	1.597	2.5	1.617
	ENSG00000141543	17:80135213-80147183	EIF4A3	21.5035	24.326	29.2003	49.7428	34.6023	1.131	1.358	2.313	1.609
	ENSG00000147669	8:100150583-100154002	POLR2K	38.9117	45.2459	53.7468	84.8114	62.4373	1.163	1.381	2.18	1.605
	ENSG00000067334	1:93866282-93879918	DNTTIP2	51.8426	65.3306	62.5058	149.837	82.9982	1.26	1.206	2.89	1.601
	ENSG00000165055	7:128476728-128506602	METTL2B	12.4546	11.5302	11.0018	27.8274	19.9098	-1.08	-1.133	2.234	1.599
	ENSG00000074266	11:86244543-86278813	EED	10.1888	9.27772	15.9264	47.8027	16.2565	-1.098	1.563	4.692	1.596
	ENSG00000213462	7:64990808-65006743	ERV3-1	4.71218	2.9976	7.85076	22.5717	7.49998	-1.572	1.666	4.79	1.592
	ENSG00000106392	7:7156933-7248651	C1GALT1	7.54001	8.32281	13.0426	18.5238	11.9681	1.104	1.73	2.457	1.587
	ENSG00000094916	12:54230939-54280133	CBX5	22.1328	24.2631	30.0405	46.9153	35.0453	1.096	1.357	2.12	1.583
	ENSG00000141385	18:12328943-12377314	AFG3L2	30.7358	28.3761	37.5028	69.0544	48.5662	-1.083	1.22	2.247	1.58
	ENSG00000118454	1:70260587-70354734	ANKRD13C	17.0441	23.313	20.8708	38.2199	26.8775	1.368	1.225	2.242	1.577
	ENSG00000148229	9:113407234-113410672	POLE3	16.4903	19.9147	26.2843	57.2553	25.8166	1.208	1.594	3.472	1.566
	ENSG00000167088	18:21612266-21630456	SNRPD1	48.969	61.8744	41.969	119.768	76.5738	1.264	-1.167	2.446	1.564
	ENSG00000126653	17:30115520-30186475	NSRP1	11.7819	15.3539	15.9648	25.4735	18.3361	1.303	1.355	2.162	1.556
	ENSG00000133104	13:36301637-36370180	SPG20	48.8051	61.7931	76.8258	103.804	75.9125	1.266	1.574	2.127	1.555
	ENSG00000171793	1:40979334-41012565	CTPS1	22.8797	19.2497	27.5214	48.8645	35.0921	-1.189	1.203	2.136	1.534
	ENSG00000125733	19:6737924-6751526	TRIP10	27.3517	28.6197	30.1812	69.1359	41.7636	1.046	1.103	2.528	1.527
	ENSG00000165650	10:117277273-117375467	PDZD8	11.4348	14.4921	18.0194	25.9123	17.449	1.267	1.576	2.266	1.526
	ENSG00000151461	10:11920021-12043170	UPF2	8.47176	8.59973	14.3048	22.7503	12.8905	1.015	1.689	2.685	1.522
	ENSG00000163156	1:151156663-151170297	SCNM1	15.8737	21.7532	20.1937	32.1183	24.1281	1.37	1.272	2.023	1.52
	ENSG00000112742	6:80003886-80042527	TTK	2.59511	1.84837	1.47286	14.0869	3.94301	-1.404	-1.761	5.428	1.519
	ENSG00000182903	4:425814-499156	ZNF721	8.29991	5.85905	10.3873	20.027	12.5896	-1.416	1.251	2.413	1.517
	ENSG00000005194	16:57428168-57447528	CIAPIN1	23.4019	19.6927	25.3433	57.8831	35.4436	-1.188	1.083	2.473	1.515
	ENSG00000172409	11:57648991-57661868	CLP1	8.30573	8.28225	11.0796	21.7844	12.5378	-1.003	1.334	2.623	1.51
	ENSG00000111530	12:67269280-67319951	CAND1	47.1219	40.6593	52.4391	97.0021	70.9499	-1.159	1.113	2.059	1.506
	ENSG00000177932	5:179060414-179083537	ZNF354C	3.85657	3.64367	5.94026	14.2422	5.8073	-1.058	1.54	3.693	1.506
	ENSG00000082898	2:61477848-61538626	XPO1	29.0415	47.0082	54.8932	76.0389	43.6827	1.619	1.89	2.618	1.504
	ENSG00000167461	19:16111628-16134234	RAB8A	29.0369	34.8424	26.8009	81.8246	43.5206	1.2	-1.083	2.818	1.499
	ENSG00000051825	12:123152319-123244014	MPHOSPH9	10.8771	15.5126	18.4617	37.7839	16.1068	1.426	1.697	3.474	1.481
	ENSG00000111364	12:123602076-123620941	DDX55	12.9605	12.1889	21.2509	28.0263	19.0965	-1.064	1.64	2.162	1.473
	ENSG00000116922	1:37681569-37692249	C1orf109	12.4794	10.3506	20.0198	40.5023	18.3688	-1.206	1.604	3.246	1.472
	ENSG00000137876	15:55180805-55197067	RSL24D1	30.5509	39.9742	34.352	81.6023	44.5798	1.308	1.124	2.671	1.459
	ENSG00000255150	12:104303738-104305202	EID3	3.77933	4.34811	10.2436	19.5788	5.50116	1.15	2.71	5.18	1.456
	ENSG00000137807	15:69414245-69448427	KIF23	7.95173	6.75894	5.75995	18.7681	11.5631	-1.176	-1.381	2.36	1.454
	ENSG00000145241	4:67471802-67545606	CENPC	5.3484	8.62897	8.20017	17.3074	7.76806	1.613	1.533	3.236	1.452
	ENSG00000166411	15:78131497-78171949	IDH3A	18.1407	21.348	25.4418	38.4374	26.3308	1.177	1.402	2.119	1.451
	ENSG00000069275	1:205712818-205750276	NUCKS1	44.3809	42.6094	63.5998	176.851	64.3112	-1.042	1.433	3.985	1.449
	ENSG00000163866	1:34712736-34859816	SMIM12	10.811	12.2781	9.01028	23.2617	15.5977	1.136	-1.2	2.152	1.443
	ENSG00000103995	15:48712927-48811146	CEP152	5.14929	3.90778	4.37721	18.9865	7.42784	-1.318	-1.176	3.687	1.442
	ENSG00000204856	12:110468363-110490385	FAM216A	12.1672	15.1866	17.3827	25.1358	17.4917	1.248	1.429	2.066	1.438
	ENSG00000197961	19:9560352-9584533	ZNF121	26.0001	34.3049	36.8954	93.3052	37.3797	1.319	1.419	3.589	1.438
	ENSG00000069248	1:229440259-229508341	NUP133	9.2266	8.73649	12.373	20.3691	13.2621	-1.056	1.341	2.208	1.437
	ENSG00000197275	8:94371959-94475109	RAD54B	5.16352	4.15086	3.54961	19.4109	7.38804	-1.244	-1.456	3.759	1.431
	ENSG00000205937	16:2253115-2268412	RNPS1	29.0595	35.7384	33.8228	65.4485	41.5787	1.23	1.164	2.252	1.431
	ENSG00000114302	3:48744596-48847846	PRKAR2A	13.4743	14.7644	19.5788	28.6652	19.1668	1.096	1.453	2.127	1.422
	ENSG00000133641	12:88033845-88050160	C12orf29	12.6287	11.2197	15.3198	25.4035	17.816	-1.126	1.213	2.012	1.411
	ENSG00000174238	17:1517717-1562816	PITPNA	25.8661	33.5018	33.7242	54.9816	36.3444	1.295	1.304	2.126	1.405
	ENSG00000103126	16:287439-352673	AXIN1	3.22934	3.50177	4.03552	11.0697	4.52937	1.084	1.25	3.428	1.403
	ENSG00000109466	4:165207617-165323156	KLHL2	12.9585	12.4829	11.2507	26.9569	18.1237	-1.038	-1.152	2.08	1.399
	ENSG00000075790	7:107579976-107629170	BCAP29	99.6385	87.3471	134.544	236.9	138.733	-1.14	1.35	2.378	1.392
	ENSG00000172766	13:41311204-41377030	NAA16	8.37124	8.6059	14.841	20.0359	11.6369	1.028	1.773	2.393	1.39
	ENSG00000163714	3:142964496-143060546	U2SURP	67.5681	80.5782	118.28	162.886	93.9089	1.193	1.751	2.411	1.39
	ENSG00000196670	5:180847610-180861285	ZFP62	10.2891	10.047	14.8844	21.6325	14.2538	-1.025	1.447	2.102	1.385
	ENSG00000140259	15:43804491-43824802	MFAP1	15.9094	16.8317	22.0655	61.6956	22.0007	1.058	1.387	3.878	1.383
	ENSG00000092820	6:158765740-158819412	EZR	21.2294	19.5738	19.1107	46.0194	29.2098	-1.085	-1.111	2.168	1.376
	ENSG00000113645	5:168291650-168472303	WWC1	4.60336	8.75444	8.5174	12.9928	6.33033	1.902	1.85	2.822	1.375
	ENSG00000089195	20:5937234-5950558	TRMT6	10.7938	11.7207	9.56412	23.1272	14.7103	1.086	-1.129	2.143	1.363
	ENSG00000029993	X:150980508-150990775	HMGB3	10.8305	13.5484	16.6923	32.3595	14.7415	1.251	1.541	2.988	1.361
	ENSG00000167766	19:52594059-52690581	ZNF83	18.4462	17.2346	22.713	42.8462	24.8817	-1.071	1.231	2.323	1.349
	ENSG00000152147	2:38751533-38785000	GEMIN6	10.2435	7.05257	10.8512	22.1329	13.7913	-1.453	1.059	2.161	1.346
	ENSG00000164002	1:40508740-40516556	EXO5	2.90653	3.06152	4.38182	10.6917	3.90274	1.053	1.508	3.679	1.343
	ENSG00000121579	3:113716459-113746300	NAA50	77.2008	92.9162	69.1534	162.958	103.701	1.204	-1.116	2.111	1.343
	ENSG00000133612	7:151085830-151144436	AGAP3	7.32055	6.69554	11.7927	17.2678	9.81115	-1.093	1.611	2.359	1.34
	ENSG00000117724	1:214603194-214664588	CENPF	8.92852	10.4072	8.12581	24.9505	11.9287	1.166	-1.099	2.794	1.336
	ENSG00000145220	4:4267700-4290169	LYAR	25.3181	27.4164	28.6254	79.7792	33.7504	1.083	1.131	3.151	1.333
	ENSG00000144736	3:72749276-72861914	SHQ1	8.31931	9.16597	10.4389	21.2203	11.0916	1.102	1.255	2.551	1.333
	ENSG00000139746	13:79311823-79406477	RBM26	19.3148	21.0627	26.9843	51.4631	25.7312	1.09	1.397	2.664	1.332
	ENSG00000137504	11:85659707-85682908	CREBZF	10.3834	8.38598	11.3725	22.4809	13.7803	-1.238	1.095	2.165	1.327
	ENSG00000196449	1:37802943-37808185	YRDC	11.8835	17.4591	17.4575	29.1381	15.6282	1.469	1.469	2.452	1.315
	ENSG00000151849	13:24882283-24922889	CENPJ	4.9575	4.55154	4.96466	14.1845	6.46465	-1.089	1.001	2.861	1.304
	ENSG00000061936	12:131711080-131799737	SFSWAP	12.4842	14.1343	16.1762	33.4557	16.2559	1.132	1.296	2.68	1.302
	ENSG00000205268	8:65717509-65842322	PDE7A	3.7267	5.38584	7.91537	13.2411	4.81684	1.445	2.124	3.553	1.293
	ENSG00000153914	5:66139970-66183615	SREK1	38.5241	43.166	61.5242	80.054	49.764	1.12	1.597	2.078	1.292
	ENSG00000147679	8:116766502-116849463	UTP23	10.0227	16.2317	10.4934	23.186	12.8202	1.619	1.047	2.313	1.279
	ENSG00000111615	12:75490860-75511636	KRR1	44.8038	61.9774	51.1858	96.5804	57.0817	1.383	1.142	2.156	1.274
	ENSG00000112081	6:36594352-36605600	SRSF3	238.391	224.671	218.839	565.146	299.705	-1.062	-1.089	2.371	1.257
	ENSG00000189308	4:82909972-83012926	LIN54	3.33496	4.43515	8.07347	17.2844	4.16995	1.33	2.421	5.183	1.25
	ENSG00000221914	8:26291490-26372680	PPP2R2A	17.6228	15.8944	18.4173	39.8531	21.9909	-1.109	1.045	2.261	1.248
	ENSG00000063978	4:2462219-2625320	RNF4	24.7042	25.4138	31.3338	58.128	30.7975	1.029	1.268	2.353	1.247
	ENSG00000177150	18:13663346-13726663	FAM210A	10.0281	10.2015	11.4397	25.4339	12.4536	1.017	1.141	2.536	1.242
	ENSG00000136448	17:45051609-45109016	NMT1	75.6941	87.0507	105.617	151.673	93.8732	1.15	1.395	2.004	1.24
	ENSG00000137770	15:44427233-44529038	CTDSPL2	22.8497	24.7361	24.1848	59.1887	28.315	1.083	1.058	2.59	1.239
	ENSG00000163002	2:183117512-183161680	NUP35	12.7292	10.9981	15.5521	34.6551	15.7607	-1.157	1.222	2.722	1.238
	ENSG00000132300	2:86106181-86142157	PTCD3	30.4788	35.7853	42.6929	65.2741	37.5811	1.174	1.401	2.142	1.233
	ENSG00000152193	13:78614290-78659179	RNF219	7.53431	8.07797	8.98024	20.1179	9.2932	1.072	1.192	2.67	1.233
	ENSG00000151247	4:98871683-98930637	EIF4E	86.7545	107.396	119.296	177.98	104.74	1.238	1.375	2.052	1.207
	ENSG00000085978	2:233210050-233295674	ATG16L1	23.9928	19.6371	28.0231	49.1336	28.859	-1.222	1.168	2.048	1.203
	ENSG00000135108	12:117141987-117190531	FBXO21	5.83996	6.8563	10.1137	17.1701	7.0017	1.174	1.732	2.94	1.199
	ENSG00000132153	3:47802908-47850195	DHX30	11.4231	12.0333	14.5524	24.0921	13.6495	1.053	1.274	2.109	1.195
	ENSG00000171723	14:66507406-67181803	GPHN	2.647	1.84125	4.91142	11.0654	3.16199	-1.437	1.855	4.18	1.195
	ENSG00000105939	7:139043519-139109719	ZC3HAV1	8.02917	11.5209	13.0861	19.2263	9.59593	1.435	1.63	2.395	1.195
	ENSG00000116062	2:47695529-47810101	MSH6	25.3638	20.4864	46.4508	81.6536	30.1724	-1.238	1.831	3.219	1.19
	ENSG00000164180	5:88189632-88269476	TMEM161B	6.04314	5.08135	6.24211	18.9303	7.19017	-1.189	1.033	3.133	1.19
	ENSG00000066654	16:20733663-20742084	THUMPD1	25.8841	29.1349	33.5375	51.9579	30.6437	1.126	1.296	2.007	1.184
	ENSG00000009954	7:73440397-73522278	BAZ1B	25.9561	26.4918	35.0648	60.3213	30.6959	1.021	1.351	2.324	1.183
	ENSG00000123975	9:89311197-89316703	CKS2	23.6129	35.471	34.7554	65.1608	27.9296	1.502	1.472	2.76	1.183
	ENSG00000131149	16:85611408-85676204	GSE1	6.91753	6.09115	7.27141	17.3722	8.15073	-1.135	1.051	2.511	1.178
	ENSG00000145734	5:71455614-71567820	BDP1	6.1277	6.9423	8.61864	15.4458	7.20045	1.133	1.407	2.521	1.175
	ENSG00000100014	22:24270816-24417740	SPECC1L	22.1045	28.136	33.8688	44.9788	25.9453	1.273	1.532	2.035	1.174
	ENSG00000150776	11:112074085-112085150	C11orf57	17.4697	25.4504	19.2454	36.2393	20.4336	1.457	1.102	2.074	1.17
	ENSG00000279247	CHR_HSCHR5_2_CTG1_1:69350994-69370027	TAF9	15.6383	20.5683	23.8856	36.4537	18.2282	1.315	1.527	2.331	1.166
	ENSG00000085231	5:69350983-69370013	TAF9	15.6384	20.5683	23.8857	36.4539	18.2282	1.315	1.527	2.331	1.166
	ENSG00000121057	17:57085091-57121349	AKAP1	3.43456	4.83284	9.51611	16.7188	3.97999	1.407	2.771	4.868	1.159
	ENSG00000047621	12:4487727-4538508	C12orf4	14.4989	14.8316	15.2763	29.1162	16.8084	1.023	1.054	2.008	1.159
	ENSG00000114491	3:124730365-124745193	UMPS	15.8534	16.6595	21.1779	54.0276	18.3778	1.051	1.336	3.408	1.159
	ENSG00000273873	CHR_HSCHR5_2_CTG1_1:70670917-70783123	BDP1	6.24411	7.05151	9.3736	15.6061	7.20045	1.129	1.501	2.499	1.153
	ENSG00000086827	11:113733186-113773811	ZW10	11.5952	10.5885	14.0291	25.1171	13.2541	-1.095	1.21	2.166	1.143
	ENSG00000180376	3:56557160-56621818	CCDC66	10.16	9.37219	16.2006	25.2076	11.5648	-1.085	1.595	2.481	1.138
	ENSG00000135913	2:218450250-218568361	USP37	4.86751	2.86624	11.6293	19.4987	5.51693	-1.698	2.389	4.006	1.133
	ENSG00000134186	1:108692322-108701803	PRPF38B	14.5154	14.8239	15.7265	30.9364	16.3612	1.021	1.083	2.131	1.127
	ENSG00000164134	4:139301454-139420033	NAA15	57.0274	45.5322	54.838	127.712	64.2246	-1.253	-1.04	2.239	1.126
	ENSG00000180329	17:44673068-44689779	CCDC43	17.3768	18.962	23.3975	34.863	19.3556	1.091	1.346	2.006	1.114
	ENSG00000123610	2:151357591-151380048	TNFAIP6	8.81728	53.7537	16.8131	22.4948	9.78096	6.096	1.907	2.551	1.109
	ENSG00000112029	6:152970518-152983579	FBXO5	5.75801	3.75901	8.72724	34.5077	6.37849	-1.531	1.516	5.993	1.108
	ENSG00000164609	5:160401640-160421711	SLU7	14.1508	17.5096	12.1398	32.1825	15.6425	1.237	-1.166	2.274	1.105
	ENSG00000171453	6:43509701-43529585	POLR1C	29.6081	36.0562	43.2297	62.5012	32.5783	1.218	1.46	2.111	1.1
	ENSG00000161547	17:76734114-76737374	SRSF2	41.8693	41.5739	59.7161	88.1981	46.0174	-1.007	1.426	2.107	1.099
	ENSG00000198521	19:21804948-21852125	ZNF43	6.03318	5.98071	9.70664	23.0098	6.60603	-1.009	1.609	3.814	1.095
	ENSG00000070761	16:58113587-58129450	CFAP20	14.2896	20.2552	22.7954	35.281	15.3993	1.417	1.595	2.469	1.078
	ENSG00000196290	2:200889326-200903930	NIF3L1	12.5303	14.039	15.5433	25.2866	13.4832	1.12	1.24	2.018	1.076
	ENSG00000126261	19:34428351-34471251	UBA2	69.55	88.8847	74.8435	148.805	73.7642	1.278	1.076	2.14	1.061
	ENSG00000136709	2:127701021-127811187	WDR33	12.5331	15.1435	19.0059	25.4533	13.1703	1.208	1.516	2.031	1.051
	ENSG00000165891	12:77021246-77065580	E2F7	5.13598	6.09636	3.79285	14.4407	5.36446	1.187	-1.355	2.812	1.044
	ENSG00000115816	2:37201611-37231713	CEBPZ	24.5673	31.6754	26.6954	62.7907	25.5639	1.289	1.087	2.556	1.041
	ENSG00000107938	10:125719514-125764143	EDRF1	11.7337	11.8946	12.4487	26.4095	11.902	1.014	1.061	2.251	1.014
	ENSG00000095787	10:28532492-28623112	WAC	31.9213	40.2794	46.4689	80.1426	32.3399	1.262	1.456	2.511	1.013
	ENSG00000095564	10:91923768-92030325	BTAF1	14.5131	16.4771	18.3213	30.348	14.5958	1.135	1.262	2.091	1.006
	ENSG00000163807	3:44737660-44761662	KIAA1143	14.3578	18.8225	22.7972	30.6673	14.0932	1.311	1.588	2.136	-1.018
	ENSG00000105127	19:15353384-15379798	AKAP8	16.701	18.8874	28.5686	34.2775	16.2775	1.131	1.711	2.052	-1.026
	ENSG00000160633	19:5623034-5668478	SAFB	23.0887	23.2942	40.4229	63.2037	22.4988	1.009	1.751	2.737	-1.027
	ENSG00000157212	7:154943686-155003084	PAXIP1	4.74144	5.88142	9.52522	15.0023	4.56345	1.24	2.009	3.164	-1.04
	ENSG00000198146	15:34978340-34988287	ZNF770	12.4788	11.5625	15.7731	25.0188	11.8793	-1.079	1.264	2.005	-1.05
	ENSG00000181026	15:88621295-88632282	AEN	10.9415	13.7011	14.9792	22.9528	10.1721	1.252	1.369	2.098	-1.075
	ENSG00000149308	11:108157214-108222642	NPAT	5.99713	5.3613	12.267	28.4278	5.57919	-1.119	2.045	4.74	-1.075
	ENSG00000067533	1:218285286-218337983	RRP15	35.7625	44.4043	34.1886	99.7169	33.2438	1.242	-1.046	2.788	-1.075
	ENSG00000165724	9:137582078-137590490	ZMYND19	8.79136	8.01355	16.9487	33.1148	8.02694	-1.096	1.928	3.767	-1.095
	ENSG00000119787	2:38294879-38377285	ATL2	14.6973	11.8187	25.2645	37.4527	13.3762	-1.244	1.719	2.548	-1.099
	ENSG00000168116	6:57046531-57055239	KIAA1586	12.0527	12.4939	11.4828	27.4954	10.9637	1.037	-1.049	2.281	-1.099
	ENSG00000154359	8:12721893-12756073	LONRF1	3.68525	3.91399	10.5095	17.5222	3.35096	1.062	2.852	4.755	-1.1
	ENSG00000165732	10:68956127-68985073	DDX21	94.6752	113.133	99.7216	203.276	85.7558	1.195	1.053	2.147	-1.104
	ENSG00000096401	6:44387524-44450426	CDC5L	13.1686	13.1517	17.7284	28.3907	11.9241	-1.001	1.346	2.156	-1.105
	ENSG00000125266	13:106489730-106535114	EFNB2	2.89576	2.76325	6.39639	10.2577	2.62211	-1.048	2.209	3.542	-1.105
	ENSG00000170836	17:60600182-60666280	PPM1D	2.84665	3.88472	6.20117	10.6417	2.57125	1.365	2.178	3.738	-1.107
	ENSG00000169016	2:11444374-11466177	E2F6	4.67223	6.27906	9.62041	18.6882	4.20308	1.344	2.059	4	-1.111
	ENSG00000121931	1:110947184-110964079	LRIF1	7.44926	8.75175	7.90363	19.9956	6.53968	1.175	1.061	2.684	-1.139
	ENSG00000118412	6:89829893-89874436	CASP8AP2	12.353	10.869	20.3694	29.3844	10.5897	-1.136	1.649	2.379	-1.167
	ENSG00000105248	19:4247078-4269090	CCDC94	7.45232	9.74946	8.45995	17.813	6.35812	1.308	1.135	2.39	-1.172
	ENSG00000146963	7:139340358-139423457	C7orf55-LUC7L2	28.5121	36.5134	49.0088	61.7952	23.6589	1.281	1.719	2.167	-1.205
	ENSG00000163938	3:52681155-52694492	GNL3	109.08	140.614	173.618	291.123	90.5488	1.289	1.592	2.669	-1.205
	ENSG00000173020	11:67266409-67286556	ADRBK1	10.0652	10.1819	13.8319	23.9085	8.3371	1.012	1.374	2.375	-1.208
	ENSG00000116741	1:192809038-192812283	RGS2	7.08616	5.8025	7.49711	23.7403	5.7747	-1.221	1.058	3.35	-1.227
	ENSG00000124160	20:46060984-46089952	NCOA5	11.5181	12.0538	16.7628	28.7655	9.19706	1.047	1.455	2.497	-1.253
	ENSG00000030066	11:47778086-47848555	NUP160	8.94324	7.19333	12.656	21.805	7.13252	-1.244	1.415	2.438	-1.253
	ENSG00000139146	12:31280583-31327058	FAM60A	7.61156	5.54702	12.1064	22.478	5.9488	-1.372	1.591	2.953	-1.279
	ENSG00000213341	10:100188297-100229619	CHUK	19.979	23.4747	27.5587	43.7825	15.3059	1.175	1.379	2.191	-1.305
	ENSG00000166170	14:103556543-103562831	BAG5	12.1048	13.6711	13.1959	24.3926	9.19755	1.129	1.09	2.015	-1.316
	ENSG00000162775	1:110338505-110346681	RBM15	4.86595	4.34643	9.17739	18.4216	3.68262	-1.12	1.886	3.786	-1.321
	ENSG00000164091	3:52254420-52288020	WDR82	17.2318	15.9533	19.7875	34.7044	12.9996	-1.08	1.148	2.014	-1.326
	ENSG00000130810	19:10106288-10111634	PPAN	11.4551	9.4937	9.62167	23.6286	8.34181	-1.206	-1.19	2.063	-1.374
	ENSG00000148339	9:128068200-128109245	SLC25A25	6.18932	4.65599	7.74457	18.2183	4.28476	-1.33	1.251	2.944	-1.445
	ENSG00000113460	5:34915375-34925996	BRIX1	41.563	37.7495	47.0933	86.3155	27.5095	-1.101	1.133	2.077	-1.511
	ENSG00000185947	16:31873757-31917357	ZNF267	10.7492	12.0333	11.8657	25.0995	7.05627	1.119	1.104	2.335	-1.524
	ENSG00000135521	6:143843343-143863812	LTV1	24.0607	33.8742	27.8074	61.1694	15.4316	1.408	1.156	2.542	-1.56
	ENSG00000138231	3:138161011-138174949	DBR1	7.58815	7.16861	14.4094	19.0246	4.77929	-1.058	1.899	2.507	-1.587
	ENSG00000164754	8:116845934-116874866	RAD21	20.1451	27.9164	23.7837	41.627	12.4128	1.386	1.181	2.066	-1.623
	ENSG00000198815	1:42176538-42335877	FOXJ3	8.79627	13.3352	18.5492	24.5281	5.36647	1.516	2.109	2.788	-1.639
	ENSG00000168411	16:74621393-74666881	RFWD3	7.90903	7.27714	10.6969	25.8771	4.7833	-1.087	1.352	3.272	-1.653
	ENSG00000174013	3:196568610-196589059	FBXO45	6.12766	5.12611	9.59442	21.014	3.53881	-1.195	1.566	3.429	-1.73
	ENSG00000092208	14:39114222-39136973	GEMIN2	5.03796	4.69121	7.14693	13.8741	2.83692	-1.074	1.419	2.754	-1.776
Cluster 16	ENSG00000153922	5:98853984-98928957	CHD1	32.6189	37.2187	51.8925	70.957	16.482	1.141	1.591	2.175	-1.98
	ENSG00000130803	19:9140379-9163424	ZNF317	6.36175	6.40796	8.16503	15.9116	3.14987	1.007	1.283	2.501	-2.02
	ENSG00000159086	21:32733898-32771858	PAXBP1	14.481	16.6116	28.0949	43.5332	6.29397	1.147	1.94	3.006	-2.299
	ENSG00000143033	1:93079234-93139081	MTF2	15.7454	16.0064	17.9384	35.541	5.52121	1.017	1.139	2.257	-2.849
	ENSG00000129460	14:23469687-23509862	NGDN	24.6808	28.5463	30.7082	51.1381	7.06766	1.157	1.244	2.072	-3.497
	ENSG00000278868	1:27850573-27850744	AL109927,1	3.05272	7.50503	2.88081	17.5869	0	2.458	-1.059	5.761	-333.333
cluster 17	ENSG00000138758	4:76949702-77040384	42624	249.599	297.395	201.959	113.044	98.6437	1.191	-1.236	-2.208	-2.532
	ENSG00000165029	9:104781001-104928237	ABCA1	10.5729	13.6196	7.85718	2.78938	2.2707	1.288	-1.346	-3.788	-4.651
	ENSG00000173210	5:149141482-149260542	ABLIM3	12.1828	14.2861	12.6073	2.48305	2.25484	1.173	1.035	-4.902	-5.405
	ENSG00000182827	1:226144678-226186730	ACBD3	25.5694	29.3223	24.9709	12.6919	2.72404	1.147	-1.024	-2.016	-9.346
	ENSG00000068366	X:109624243-109733403	ACSL4	98.5079	127.573	54.5661	44.9584	36.2519	1.295	-1.805	-2.193	-2.717
	ENSG00000072110	14:68874142-68979440	ACTN1	164.541	173.973	125.593	65.2798	54.6596	1.057	-1.311	-2.519	-3.012
	ENSG00000135074	5:157395533-157575775	ADAM19	23.8321	16.7818	14.919	4.01236	2.91099	-1.42	-1.597	-5.952	-8.197
	ENSG00000154734	21:26835746-26845409	ADAMTS1	122.008	144.769	96.1625	25.6134	7.69476	1.187	-1.269	-4.762	-15.873
	ENSG00000148926	11:10304679-10307397	ADM	50.3557	42.1642	52.7372	21.4701	3.48309	-1.195	1.047	-2.347	-14.493
	ENSG00000196526	4:7758713-7939926	AFAP1	25.4574	24.107	16.2981	5.06329	3.07267	-1.056	-1.562	-5.025	-8.264
	ENSG00000124942	11:62433541-62556235	AHNAK	161.116	142.52	153.77	31.2767	17.6748	-1.13	-1.048	-5.155	-9.091
	ENSG00000129474	14:22971173-22982642	AJUBA	11.7561	10.0254	12.8534	2.93673	1.72853	-1.172	1.093	-4	-6.803
	ENSG00000241978	9:110048597-110172512	AKAP2	99.0358	152.976	100.364	36.9879	29.5216	1.545	1.013	-2.681	-3.356
	ENSG00000170017	3:105366908-105576900	ALCAM	132.864	132.415	114.555	54.9856	52.3876	-1.003	-1.16	-2.415	-2.538
	ENSG00000198796	18:58481246-58628957	ALPK2	21.3522	26.4365	13.6387	4.04295	2.83118	1.238	-1.565	-5.291	-7.519
	ENSG00000114019	3:134355873-134375479	AMOTL2	19.4495	22.3619	15.2409	3.4056	1.32104	1.15	-1.276	-5.714	-14.706
	ENSG00000154188	8:107249481-107498055	ANGPT1	63.1567	70.2336	69.829	14.6437	4.94398	1.112	1.106	-4.31	-12.821
	ENSG00000136859	9:127087331-127122883	ANGPTL2	12.7679	13.1027	8.30421	3.90801	3.46115	1.026	-1.538	-3.268	-3.69
	ENSG00000076513	12:109999185-110039763	ANKRD13A	77.4757	74.8665	54.5971	28.5021	20.0462	-1.035	-1.418	-2.717	-3.861
	ENSG00000206560	3:15667235-15859771	ANKRD28	38.965	47.9908	31.0028	11.8656	9.55799	1.232	-1.256	-3.279	-4.082
	ENSG00000151572	12:100717525-101128641	ANO4	14.3431	17.7321	20.2732	5.45706	4.84237	1.236	1.413	-2.632	-2.959
	ENSG00000163297	4:79901148-80125454	ANTXR2	109.974	122.04	114.535	47.8037	39.0582	1.11	1.041	-2.299	-2.817
	ENSG00000166747	16:71728999-71809201	AP1G1	30.846	18.568	31.9577	14.0081	6.61595	-1.661	1.036	-2.203	-4.673
	ENSG00000165322	10:31805403-31928876	ARHGAP12	33.219	19.648	23.0992	6.25164	4.43024	-1.692	-1.439	-5.319	-7.519
	ENSG00000275832	17:38428417-38512392	ARHGAP23	17.7542	15.0906	13.0732	7.05747	3.33287	-1.176	-1.359	-2.513	-5.319
	ENSG00000138639	4:85475113-86002670	ARHGAP24	10.8596	19.878	5.14856	1.23634	0.690435	1.83	-2.11	-8.772	-15.625
	ENSG00000116584	1:155946850-156007070	ARHGEF2	25.7334	28.148	29.2534	11.0912	7.60881	1.094	1.137	-2.32	-3.378
	ENSG00000150347	10:61901299-62096944	ARID5B	44.8872	34.4703	23.0405	10.3074	5.85552	-1.302	-1.949	-4.348	-7.692
	ENSG00000113369	5:91368723-91383359	ARRDC3	20.7354	36.0477	18.1126	4.83913	2.54979	1.738	-1.144	-4.292	-8.13
	ENSG00000140450	15:97960697-97973838	ARRDC4	15.8278	19.6139	16.094	4.5658	2.98093	1.239	1.017	-3.472	-5.319
	ENSG00000180801	4:113900283-113979727	ARSJ	38.4212	40.8228	49.2229	8.23454	4.76152	1.063	1.281	-4.673	-8.065
	ENSG00000058668	1:203626560-203744081	ATP2B4	57.2406	40.3841	41.4977	8.83463	3.75001	-1.416	-1.379	-6.494	-15.152
	ENSG00000143515	1:154325552-154351307	ATP8B2	15.6382	18.4931	15.8821	5.86595	4.55429	1.183	1.016	-2.667	-3.436
	ENSG00000054793	20:51596513-51768634	ATP9A	10.2807	8.17834	5.35389	1.64063	1.47623	-1.256	-1.919	-6.25	-6.944
	ENSG00000125124	16:56466835-56520283	BBS2	14.7032	13.5192	11.2071	4.24435	3.48401	-1.088	-1.312	-3.46	-4.219
	ENSG00000050820	16:75228186-75268053	BCAR1	27.7606	26.9009	21.5497	12.999	6.38553	-1.032	-1.289	-2.137	-4.348
	ENSG00000142867	1:85266247-85277090	BCL10	22.576	26.5872	17.0746	9.62646	1.51588	1.178	-1.323	-2.347	-14.925
	ENSG00000100739	14:96255823-96268967	BDKRB1	14.335	30.3269	27.0358	3.89947	1.66347	2.116	1.886	-3.676	-8.621
	ENSG00000168398	14:96204678-96244166	BDKRB2	16.4783	21.5512	12.1878	2.48558	1.74465	1.308	-1.351	-6.623	-9.434
	ENSG00000122870	10:58513139-58831437	BICC1	21.776	23.4095	14.9217	6.06616	3.91979	1.075	-1.46	-3.584	-5.556
	ENSG00000115760	2:32357027-32618899	BIRC6	72.0313	52.7208	60.7216	26.2604	15.1059	-1.366	-1.186	-2.74	-4.762
	ENSG00000172331	7:134646807-134679813	BPGM	35.6434	69.7889	37.8024	11.39	10.6019	1.958	1.061	-3.125	-3.367
	ENSG00000182831	16:9091647-9121640	C16orf72	47.2847	42.6763	26.4962	15.3519	11.8272	-1.107	-1.786	-3.077	-4
	ENSG00000112308	6:24704860-24720836	C6orf62	35.3896	26.7676	19.687	6.20572	3.36362	-1.323	-1.799	-5.714	-10.526
	ENSG00000122786	7:134744251-134970728	CALD1	275.817	383.361	248.11	104.018	67.3715	1.39	-1.111	-2.653	-4.098
	ENSG00000145349	4:113451031-113761927	CAMK2D	30.1852	26.9235	26.1734	7.54106	3.64614	-1.121	-1.153	-4	-8.264
	ENSG00000162545	1:20482390-20486220	CAMK2N1	57.7195	67.9079	40.3737	23.1643	18.742	1.177	-1.431	-2.494	-3.077
	ENSG00000105974	7:116524784-116561184	CAV1	96.2218	97.5901	110.404	27.6806	16.5879	1.014	1.147	-3.472	-5.814
	ENSG00000105971	7:116287379-116508541	CAV2	65.3407	78.7255	51.7466	19.3639	17.1526	1.205	-1.263	-3.378	-3.802
	ENSG00000152492	3:191329076-191398670	CCDC50	62.3142	72.0079	48.8588	21.4268	18.8561	1.156	-1.276	-2.907	-3.3
	ENSG00000110092	11:69641086-69654474	CCND1	167.119	209.374	146.842	50.7312	37.1413	1.253	-1.138	-3.289	-4.505
	ENSG00000221978	1:1385710-1399338	CCNL2	46.4894	42.7595	45.7766	18.7961	12.2999	-1.087	-1.015	-2.475	-3.774
	ENSG00000113361	5:31193749-31329146	CDH6	49.3721	38.0963	45.7764	12.4163	9.00036	-1.295	-1.079	-3.984	-5.495
	ENSG00000105810	7:92604920-92836594	CDK6	36.7588	38.3762	37.5355	9.41539	2.39627	1.044	1.021	-3.906	-15.385
	ENSG00000134058	5:69234840-69277430	CDK7	17.2205	13.4702	13.8301	5.29507	2.45061	-1.279	-1.245	-3.257	-7.042
	ENSG00000277273	CHR_HSCHR5_2_CTG1_1:69234838-69277407	CDK7	17.0555	12.4993	13.6346	5.29534	2.44985	-1.364	-1.252	-3.226	-6.944
	ENSG00000276725	CHR_HSCHR1_3_CTG32_1:243124428-243255406	CEP170	26.9025	34.912	18.8215	4.03984	2.96328	1.298	-1.429	-6.667	-9.091
	ENSG00000165410	14:34706768-34714823	CFL2	99.0632	89.6395	79.4859	39.7491	34.7872	-1.105	-1.247	-2.494	-2.849
	ENSG00000109220	4:54009788-54064690	CHIC2	15.2499	23.201	7.45458	4.3787	2.50623	1.521	-2.045	-3.484	-6.098
	ENSG00000181072	7:136868668-137020255	CHRM2	45.921	38.6468	27.5336	14.7052	9.25917	-1.188	-1.667	-3.125	-4.95
	ENSG00000099622	19:1259383-1274880	CIRBP	96.6879	106.103	74.7806	42.5098	31.194	1.097	-1.294	-2.273	-3.096
	ENSG00000013441	2:200853008-200864744	CLK1	29.2718	28.4925	32.186	11.2394	5.44009	-1.028	1.1	-2.604	-5.376
	ENSG00000114744	3:149738469-149752499	COMMD2	15.4474	14.4158	11.7079	4.50584	2.26767	-1.072	-1.319	-3.425	-6.803
	ENSG00000128510	7:130293133-130324180	CPA4	24.2003	26.7642	17.6845	10.9544	7.85689	1.106	-1.368	-2.208	-3.077
	ENSG00000182158	7:137874978-138002067	CREB3L2	10.576	9.10839	10.7309	1.93913	1.05042	-1.161	1.015	-5.464	-10.101
	ENSG00000150938	2:36355925-36551135	CRIM1	105.475	102.824	85.6216	36.8998	30.5482	-1.026	-1.232	-2.857	-3.448
	ENSG00000175215	12:57819926-57846739	CTDSP2	24.9363	22.6491	13.7835	11.1961	9.91957	-1.101	-1.808	-2.227	-2.513
	ENSG00000164932	8:103371514-103382997	CTHRC1	64.9565	67.6717	51.6938	21.6908	15.3418	1.042	-1.256	-2.994	-4.237
	ENSG00000198561	11:57753242-57819546	CTNND1	59.9821	50.5388	46.0227	20.7916	17.1871	-1.186	-1.304	-2.882	-3.484
	ENSG00000143079	1:112396180-112463456	CTTNBP2NL	16.8938	20.9287	12.2916	6.95695	1.18865	1.239	-1.374	-2.427	-14.286
	ENSG00000083799	16:50742049-50801935	CYLD	16.9687	20.4786	17.5716	5.86725	4.95704	1.207	1.036	-2.89	-3.425
	ENSG00000183283	12:51238291-51271362	DAZAP2	31.294	36.129	21.0374	11.3452	7.56003	1.155	-1.488	-2.755	-4.132
	ENSG00000057019	3:98795940-98901689	DCBLD2	138.595	151.343	137.304	34.1724	33.4772	1.092	-1.009	-4.049	-4.132
	ENSG00000211448	14:80197526-80387757	DIO2	20.5737	45.2903	30.1339	6.57989	5.31427	2.201	1.465	-3.125	-3.876
	ENSG00000279232	5:98792862-98795766	DKFZP434P228	89.9167	123.744	62.7982	13.9612	3.42695	1.376	-1.433	-6.452	-26.316
	ENSG00000162616	1:77979174-78017964	DNAJB4	51.1649	67.4539	35.6721	22.6502	8.33597	1.318	-1.435	-2.257	-6.135
	ENSG00000138246	3:132417525-132539032	DNAJC13	22.5826	21.8978	18.1997	9.98244	7.65054	-1.031	-1.241	-2.262	-2.95
	ENSG00000205683	14:72619295-72894116	DPF3	11.2939	14.9831	5.05494	3.32751	1.47804	1.327	-2.232	-3.39	-7.634
	ENSG00000262102	CHR_HSCHR18_2_CTG2:67576030-67586429	DSEL	13.536	16.6754	16.4706	4.96417	2.64395	1.232	1.217	-2.725	-5.128
	ENSG00000151914	6:56457986-56954628	DST	202.067	207.262	179.462	74.393	54.611	1.026	-1.126	-2.717	-3.704
	ENSG00000116406	1:184690230-184754913	EDEM3	46.5028	46.768	40.4219	18.957	18.9101	1.006	-1.151	-2.451	-2.457
	ENSG00000132294	8:131904087-132013642	EFR3A	33.3798	29.9695	22.0664	13.3983	7.55175	-1.114	-1.513	-2.494	-4.425
	ENSG00000146648	7:55019020-55256620	EGFR	26.551	34.2169	20.4708	9.42886	7.84468	1.289	-1.297	-2.817	-3.39
	ENSG00000135766	1:231363750-231425044	EGLN1	18.4047	19.7631	15.9384	7.50561	2.21367	1.074	-1.155	-2.451	-8.333
	ENSG00000172071	2:88556740-88627576	EIF2AK3	18.9169	23.7064	21.0479	6.4435	2.91132	1.253	1.113	-2.933	-6.494
	ENSG00000111145	12:96194381-96269835	ELK3	18.3336	21.3255	11.1648	5.56508	5.37833	1.163	-1.642	-3.289	-3.413
	ENSG00000118985	5:95885097-95962071	ELL2	45.9319	52.5511	33.3858	13.5418	6.37721	1.144	-1.376	-3.39	-7.194
	ENSG00000154380	1:225486834-225653142	ENAH	165.27	142.229	94.2487	51.9621	50.5378	-1.161	-1.754	-3.185	-3.268
	ENSG00000198018	10:99659505-99706240	ENTPD7	13.7004	17.6269	10.5665	3.46629	1.56721	1.287	-1.297	-3.953	-8.772
	ENSG00000116016	2:46293666-46386703	EPAS1	55.8487	56.5625	46.8911	23.1339	15.3356	1.013	-1.19	-2.415	-3.636
	ENSG00000152223	18:45847608-45967274	EPG5	18.6576	18.9288	12.2712	4.99043	4.65286	1.015	-1.52	-3.745	-4.016
	ENSG00000112851	5:65926474-66082549	ERBB2IP	77.3675	61.2255	42.4129	27.4564	14.8639	-1.264	-1.825	-2.817	-5.208
	ENSG00000134899	13:102844843-102876001	ERCC5	17.8317	20.3271	17.272	4.84762	1.30927	1.14	-1.032	-3.676	-13.699
	ENSG00000090989	4:55853615-55905034	EXOC1	27.4384	27.4382	21.5038	9.0576	7.90459	1	-1.276	-3.03	-3.472
	ENSG00000182197	8:117794489-118111853	EXT1	135.913	149.564	150.274	37.2859	19.9198	1.1	1.106	-3.65	-6.803
	ENSG00000181104	5:76716042-76735781	F2R	52.0603	46.4227	39.0277	14.681	12.0197	-1.121	-1.333	-3.546	-4.329
	ENSG00000065809	10:14518556-14774897	FAM107B	53.8173	88.515	46.995	23.7386	12.9074	1.645	-1.145	-2.268	-4.167
	ENSG00000196711	8:52534036-52565507	FAM150A	10.472	20.9555	7.90948	0.70959	0.531866	2.001	-1.325	-14.706	-19.608
	ENSG00000196159	4:125316398-125492932	FAT4	13.1639	9.03585	10.827	1.9787	0.964908	-1.458	-1.217	-6.667	-13.699
	ENSG00000197948	5:141639301-141651419	FCHSD1	12.6341	14.5123	9.61523	2.58409	1.53048	1.149	-1.314	-4.878	-8.264
[truncated: 1,537 more rows]

## Sheet: DAVID
	Category	Term	Count	%	PValue	Genes	List Total	Pop Hits	Pop Total	Fold Enrichment	Bonferroni	Benjamini	FDR
Cluster 1	GOTERM_BP_FAT	GO:0009611~response to wounding	11	4.3478260869565215	1.5054430960936467E-8	CXCL1, IL6, FGF7, CCL2, OLR1, CCL20, SERPINB2, IL1B, BDKRB1, FGF2, IL11	26	530	13528	10.798838896952104	1.2103689303821774E-5	1.2103689303821774E-5	2.3123744830044757E-5
Cluster 1	KEGG_PATHWAY	hsa04621:NOD-like receptor signaling pathway	7	2.766798418972332	1.8700524527220084E-8	CXCL1, IL6, CCL2, NFKBIA, IL1B, TNFAIP3, BIRC3	17	62	5085	33.77134724857685	7.667212207351781E-7	7.667212207351781E-7	1.7209508584858924E-5
Cluster 1	GOTERM_MF_FAT	GO:0005125~cytokine activity	8	3.1620553359683794	4.316557995406009E-8	CXCL1, IL6, CCL2, CCL20, TNFSF15, IL1B, GDF15, IL11	25	195	12983	21.3054358974359	4.661871873978818E-6	4.661871873978818E-6	4.8604445979094635E-5
Cluster 1	GOTERM_MF_FAT	GO:0008083~growth factor activity	7	2.766798418972332	3.7065204199328985E-7	CXCL1, IL6, FGF7, IL1B, GDF15, FGF2, IL11	25	161	12983	22.579130434782613	4.0029626742099644E-5	2.001501367143721E-5	4.173535229967662E-4
Cluster 1	GOTERM_BP_FAT	GO:0042127~regulation of cell proliferation	11	4.3478260869565215	6.161906750994479E-7	CXCL1, VCAM1, CDKN1A, IL6, FGF7, CCL2, TNFSF15, NFKBIA, IL1B, FGF2, IL11	26	787	13528	7.272407389307008	4.952947564930144E-4	2.4767805045489144E-4	9.464704783135325E-4
Cluster 1	GOTERM_BP_FAT	GO:0043066~negative regulation of apoptosis	8	3.1620553359683794	2.534768255134737E-6	CDKN1A, IL6, CCL2, SERPINB2, NFKBIA, IL1B, TNFAIP3, BIRC3	26	354	13528	11.758365927857454	0.002035881037157683	6.790880686012857E-4	0.00389335699392257
Cluster 1	GOTERM_BP_FAT	GO:0043067~regulation of programmed cell death	10	3.9525691699604746	8.256363341981644E-6	CDKN1A, IL6, CCL2, TNFSF15, SERPINB2, NFKBIA, IL1B, TNFAIP3, BIRC3, FGF2	26	812	13528	6.40773020083365	0.006616159726487436	9.47856718396145E-4	0.012681099890643477
Cluster 1	GOTERM_BP_FAT	GO:0010941~regulation of cell death	10	3.9525691699604746	8.507880878190977E-6	CDKN1A, IL6, CCL2, TNFSF15, SERPINB2, NFKBIA, IL1B, TNFAIP3, BIRC3, FGF2	26	815	13528	6.384143463898065	0.006817023278716694	8.546802181919055E-4	0.013067386689413762
Cluster 1	GOTERM_BP_FAT	GO:0006935~chemotaxis	6	2.371541501976284	9.53893907872781E-6	CXCL1, IL6, CCL2, CCL20, IL1B, FGF2	26	160	13528	19.51153846153846	0.007640009222155353	8.517863125789837E-4	0.01465089657100016
	Category	Term	Count	%	PValue	Genes	List Total	Pop Hits	Pop Total	Fold Enrichment	Bonferroni	Benjamini	FDR
Cluster2	GOTERM_BP_FAT	GO:0008284~positive regulation of cell proliferation	5	1.7985611510791366	0.0034215007765856773	NAMPT, ATF3, PTGS2, MDM2, CXCL10	22	414	13528	7.4264382960035125	0.7824177928162075	0.7824177928162075	4.738679180377902
	GOTERM_MF_FAT	GO:0005125~cytokine activity	4	1.4388489208633095	0.003635220392681663	NAMPT, CXCL3, AREG, CXCL10	22	195	12983	12.105361305361306	0.3680040712738041	0.3680040712738041	4.1297942915716535
	GOTERM_BP_FAT	GO:0007610~behavior	5	1.7985611510791366	0.005338828480236982	PTGS2, CXCL3, RALA, SOD2, CXCL10	22	469	13528	6.555534018220586	0.9076475713390662	0.6961045761105742	7.302015192751499
	GOTERM_BP_FAT	GO:0042127~regulation of cell proliferation	6	2.158273381294964	0.006133201462296877	NAMPT, ATF3, PTGS2, MDM2, SOD2, CXCL10	22	787	13528	4.687998151784683	0.9352795870807338	0.5985047362505862	8.345133806370042
Cluster 1+2+3
Category	Term	Count	%	PValue	Genes	List Total	Pop Hits	Pop Total	Fold Enrichment	Bonferroni	Benjamini	FDR
	GOTERM_MF_FAT	GO:0005125~cytokine activity	12	2.0168067226890756	2.3360230612917436E-10	CXCL1, NAMPT, IL6, CCL2, CCL20, CXCL3, TNFSF15, IL1B, AREG, GDF15, IL11, CXCL10	53	195	12983	15.074600870827286	4.672047082543429E-8	4.672047082543429E-8	2.927963760335217E-7
	GOTERM_BP_FAT	GO:0009611~response to wounding	15	2.5210084033613445	7.591829625317092E-9	CXCL1, IL6, FGF7, CCL2, OLR1, CXCL3, BDKRB1, SOD2, IL11, CXCL10, TNFAIP6, CCL20, SERPINB2, IL1B, FGF2	53	530	13528	7.223923104307582	8.252284766419038E-6	8.252284766419038E-6	1.2122377834877796E-5
	GOTERM_MF_FAT	GO:0008083~growth factor activity	10	1.680672268907563	1.2922625366110224E-8	CXCL1, IL6, FGF7, IL1B, HGF, ESM1, AREG, GDF15, FGF2, IL11	53	161	12983	15.215047462791517	2.584521759607661E-6	1.292261714747056E-6	1.6197172136855897E-5
	GOTERM_BP_FAT	GO:0042127~regulation of cell proliferation	17	2.857142857142857	2.1267575455730032E-8	CXCL1, NAMPT, IL6, FGF7, CCL2, PTGS2, TNFSF15, NFKBIA, SOD2, IL11, CXCL10, VCAM1, CDKN1A, ATF3, IL1B, MDM2, FGF2	53	787	13528	5.513557574740476	2.3117587575449683E-5	1.1558860591343034E-5	3.3959344769574074E-5
	GOTERM_BP_FAT	GO:0008284~positive regulation of cell proliferation	13	2.1848739495798317	3.922180128542852E-8	NAMPT, IL6, FGF7, CCL2, PTGS2, CXCL10, IL11, VCAM1, CDKN1A, ATF3, IL1B, MDM2, FGF2	53	414	13528	8.014948500592471	4.2633189975993524E-5	1.4211265284447272E-5	6.26280364346421E-5
	GOTERM_BP_FAT	GO:0006935~chemotaxis	9	1.5126050420168067	1.5546704403730444E-7	CXCL1, IL6, CCL2, CCL20, CXCL3, RALA, IL1B, FGF2, CXCL10	53	160	13528	14.357547169811319	1.6897841152174742E-4	4.224728005408629E-5	2.482442650886263E-4
	KEGG_PATHWAY	hsa04621:NOD-like receptor signaling pathway	7	1.1764705882352942	1.214077688238648E-6	CXCL1, IL6, CCL2, NFKBIA, IL1B, TNFAIP3, BIRC3	31	62	5085	18.519771071800207	6.677208403471635E-5	6.677208403471635E-5	0.0011941401392157047
	GOTERM_BP_FAT	GO:0006954~inflammatory response	10	1.680672268907563	3.536022831486986E-6	CXCL1, TNFAIP6, IL6, CCL2, OLR1, CCL20, CXCL3, IL1B, BDKRB1, CXCL10	53	325	13528	7.853701015965167	0.003836286193676375	4.803425502520886E-4	0.005646053073227186
	GOTERM_BP_FAT	GO:0043066~negative regulation of apoptosis	10	1.680672268907563	7.080632472239043E-6	CDKN1A, IL6, CCL2, SERPINB2, NFKBIA, IL1B, HGF, TNFAIP3, BIRC3, SOD2	53	354	13528	7.210318729346552	0.007667131189245335	8.548205154889077E-4	0.01130551700656568
	GOTERM_BP_FAT	GO:0006955~immune response	13	2.1848739495798317	8.8476405304676E-6	CXCL1, ICAM1, IL6, CCL2, OLR1, CXCL3, TNFSF15, GEM, CXCL10, CCL20, IL1B, GBP3, GBP2	53	690	13528	4.808969100355482	0.009571328248401456	8.011312397422365E-4	0.014126679805359643
	KEGG_PATHWAY	hsa04060:Cytokine-cytokine receptor interaction	10	1.680672268907563	1.227978399842999E-5	CXCL1, IL6, CCL2, CCL20, CXCL3, TNFSF15, IL1B, HGF, IL11, CXCL10	31	262	5085	6.260773208569318	6.751642407389902E-4	3.37639120457367E-4	0.012077535286925123
	GOTERM_BP_FAT	GO:0006916~anti-apoptosis	8	1.3445378151260505	1.2831930266020811E-5	CCL2, SERPINB2, NFKBIA, IL1B, HGF, TNFAIP3, BIRC3, SOD2	53	206	13528	9.912438175490017	0.013851569514822248	0.0010723782596259168	0.020487627698684285
	GOTERM_BP_FAT	GO:0002684~positive regulation of immune system process	8	1.3445378151260505	3.255850067133664E-5	VCAM1, ICAM1, CDKN1A, IL6, FYN, NFKBIA, IL1B, BDKRB1	53	238	13528	8.579673378785476	0.034772704869360904	0.0023566631243816527	0.05197565459093001
	GOTERM_MF_FAT	GO:0008009~chemokine activity	5	0.8403361344537815	3.2971718034599186E-5	CXCL1, CCL2, CCL20, CXCL3, CXCL10	53	46	12983	26.626333059885155	0.006572756638596244	0.002195736610054344	0.0413187784427782
	GOTERM_BP_FAT	GO:0043067~regulation of programmed cell death	13	2.1848739495798317	4.479504666495728E-5	IL6, CCL2, PTGS2, TNFSF15, NFKBIA, HGF, BIRC3, SOD2, CDKN1A, SERPINB2, IL1B, TNFAIP3, FGF2	53	812	13528	4.08643926015429	0.04752679760204814	0.0030387054068986563	0.0715032522104031
	KEGG_PATHWAY	hsa05200:Pathways in cancer	10	1.680672268907563	7.38484018639976E-5	CDKN1A, IL6, FGF7, PTGS2, NFKBIA, RALA, MDM2, HGF, BIRC3, FGF2	31	328	5085	5.000983477576711	0.004053574082341083	0.0013530212015085974	0.07261236173461416
	GOTERM_BP_FAT	GO:0007267~cell-cell signaling	11	1.8487394957983194	8.004474395849245E-5	NAMPT, TNFAIP6, IL6, CCL20, IL1B, HGF, AREG, GDF15, FGF2, IL11, CXCL10	53	600	13528	4.679496855345912	0.08333401365661453	0.0048223416138490904	0.12773622192719936
	Category	Term	Count	%	PValue	Genes	List Total	Pop Hits	Pop Total	Fold Enrichment	Bonferroni	Benjamini	FDR
Cluster 6	Category	Term	Count	%	PValue	Genes	List Total	Pop Hits	Pop Total	Fold Enrichment	Bonferroni	Benjamini	FDR
	GOTERM_BP_FAT	GO:0006270~DNA replication initiation	4	0.9852216748768473	4.367650902299214E-6	MCM7, MCM3, MCM4, MCM5	29	16	13528	116.6206896551724	0.0017716988242746368	0.0017716988242746368	0.006105050410676327
	GOTERM_BP_FAT	RNA processing GO:0000398~nuclear mRNA splicing, via spliceosome	6	1.477832512315271	1.3806878407684594E-5	HNRNPM, CSTF3, POLR2I, SNRPA, SMC1A, RBMX	29	153	13528	18.293441514536852	0.005589949097055902	0.002798891445188967	0.019297908128235175
	GOTERM_BP_FAT	GO:0006259~DNA metabolic process	8	1.9704433497536946	5.867606563303223E-5	MCM7, MSH2, RRM1, PSIP1, MCM3, SMC1A, MCM4, MCM5	29	506	13528	7.375221480169007	0.02354164968200767	0.007909613600936782	0.08198780823790441
	GOTERM_MF_FAT	GO:0000166~nucleotide binding	15	3.6945812807881775	7.259011943099646E-5	MTHFD1, HNRNPM, MCM7, MSH2, FKBP4, RRM1, OLA1, SNRPA, SMC1A, HLTF, MCM3, MCM4, RBMX, MCM5, CKB	29	2245	12983	2.9912449120651257	0.009608378015282693	0.009608378015282693	0.08484511548826346
Cluster 7	Category	Term	Count	%	PValue	Genes	List Total	Pop Hits	Pop Total	Fold Enrichment	Bonferroni	Benjamini	FDR
	GOTERM_BP_FAT	GO:0006259~DNA metabolic process	12	1.8181818181818181	3.3795076431536723E-9	CCNE2, CDC6, UHRF1, C11ORF30, NASP, TIPIN, PCNA, PARP2, HELLS, CDC25A, CDK2, RBBP8	30	506	13528	10.69407114624506	1.382217685641507E-6	1.382217685641507E-6	4.729018343585523E-6
	GOTERM_BP_FAT	GO:0007049~cell cycle	13	1.9696969696969695	2.448557071597179E-8	CCNE2, CCNE1, CDC6, UHRF1, NASP, GMNN, TIPIN, RCC1, HELLS, CDK2, CDC25A, WEE1, RBBP8	30	776	13528	7.554295532646049	1.0014548385672839E-5	5.007286729252769E-6	3.4263185111349515E-5
	KEGG_PATHWAY	hsa04110:Cell cycle	7	1.0606060606060608	3.7939341298669905E-8	CCNE2, CCNE1, CDC6, PCNA, CDC25A, CDK2, WEE1	11	125	5085	25.887272727272727	5.690899689270168E-7	5.690899689270168E-7	2.6377681194844627E-5
	GOTERM_BP_FAT	GO:0051301~cell division	9	1.3636363636363635	1.3405579622396686E-7	CCNE2, CCNE1, CDC6, TIPIN, RCC1, HELLS, CDC25A, CDK2, WEE1	30	295	13528	13.75728813559322	5.482732126527168E-5	1.8276107769166217E-5	1.8758702222676504E-4
	GOTERM_BP_FAT	GO:0000278~mitotic cell cycle	9	1.3636363636363635	7.535129402114489E-7	CCNE1, CDC6, TIPIN, RCC1, HELLS, CDC25A, CDK2, WEE1, RBBP8	30	370	13528	10.968648648648648	3.081394239730084E-4	7.704375914718842E-5	0.0010544018520297627
	GOTERM_BP_FAT	GO:0022403~cell cycle phase	9	1.3636363636363635	1.7543671492616955E-6	CCNE1, CDC6, TIPIN, RCC1, HELLS, CDC25A, CDK2, WEE1, RBBP8	30	414	13528	9.802898550724636	7.172794254785009E-4	1.434970620001197E-4	0.00245489605384952
	GOTERM_BP_FAT	GO:0051329~interphase of mitotic cell cycle	6	0.9090909090909091	2.383109296223157E-6	CCNE1, CDC6, RCC1, CDC25A, CDK2, RBBP8	30	103	13528	26.267961165048547	9.742180047636051E-4	1.6243561649975646E-4	0.0033346849394266798
	GOTERM_BP_FAT	GO:0006260~DNA replication	7	1.0606060606060608	2.574797141459879E-6	CCNE2, CDC6, NASP, TIPIN, PCNA, CDC25A, CDK2	30	190	13528	16.613333333333333	0.0010525390783797661	1.5043059655783786E-4	0.003602909262689913
	GOTERM_BP_FAT	GO:0051325~interphase	6	0.9090909090909091	2.7465259695098803E-6	CCNE1, CDC6, RCC1, CDC25A, CDK2, RBBP8	30	106	13528	25.524528301886793	0.0011226999644654567	1.4040647510971116E-4	0.0038432048321435097
	GOTERM_BP_FAT	GO:0051726~regulation of cell cycle	8	1.2121212121212122	4.837133503450875E-6	CCNE2, CDC6, GMNN, TIPIN, RCC1, CDC25A, CDK2, RBBP8	30	331	13528	10.898690835850957	0.001976436659497982	2.1979721747067416E-4	0.006768493207509607
	GOTERM_BP_FAT	GO:0000280~nuclear division	7	1.0606060606060608	6.003219002685814E-6	CDC6, TIPIN, RCC1, HELLS, CDC25A, CDK2, WEE1	30	220	13528	14.347878787878788	0.002452312099718079	2.4550225359132316E-4	0.008400107046957483
	GOTERM_BP_FAT	GO:0007067~mitosis	7	1.0606060606060608	6.003219002685814E-6	CDC6, TIPIN, RCC1, HELLS, CDC25A, CDK2, WEE1	30	220	13528	14.347878787878788	0.002452312099718079	2.4550225359132316E-4	0.008400107046957483
	GOTERM_BP_FAT	GO:0000087~M phase of mitotic cell cycle	7	1.0606060606060608	6.657654102866575E-6	CDC6, TIPIN, RCC1, HELLS, CDC25A, CDK2, WEE1	30	224	13528	14.091666666666665	0.002719285619022016	2.4751387179156037E-4	0.009315796967013235
	GOTERM_BP_FAT	GO:0048285~organelle fission	7	1.0606060606060608	7.556143508011798E-6	CDC6, TIPIN, RCC1, HELLS, CDC25A, CDK2, WEE1	30	229	13528	13.783988355167395	0.0030857037706414348	2.5750637044363867E-4	0.01057295660110702
	GOTERM_BP_FAT	GO:0006275~regulation of DNA replication	5	0.7575757575757576	8.717404238937762E-6	CDC6, GMNN, TIPIN, PCNA, CDK2	30	62	13528	36.365591397849464	0.0035590852624718394	2.7422653721254076E-4	0.01219776216018209
Cluster 9	Category	Term	Count	%	PValue	Genes	List Total	Pop Hits	Pop Total	Fold Enrichment	Bonferroni	Benjamini	FDR
Cluster 9	GOTERM_BP_FAT	GO:0007155~cell adhesion	6	1.910828025477707	0.006837983567050447	DCBLD1, AEBP1, SORBS1, ROBO1, ITGA8, MGP	25	700	13528	4.638171428571429	0.9075354533121033	0.9075354533121033	8.946484916260856
Cluster 9	GOTERM_BP_FAT	GO:0022610~biological adhesion	6	1.910828025477707	0.006878900864849203	DCBLD1, AEBP1, SORBS1, ROBO1, ITGA8, MGP	25	701	13528	4.631554921540656	0.9088479547693711	0.698086030083686	8.997711842325595
	KEGG_PATHWAY	hsa05414:Dilated cardiomyopathy	3	0.9554140127388535	0.018994350530242742	DES, ITGA8, PLN	13	92	5085	12.755016722408026	0.6583318690925137	0.6583318690925137	17.251267746550358
		Integrin, Alpha 8	ITGA8	Adenovirus receptor?	Integrins are heterodimeric transmembrane receptor proteins that mediate numerous cellular processes including cell adhesion, cytoskeletal rearrangement, and activation of cell signaling pathways. Integrins are composed of alpha and beta subunits
	Category	Term	Count	%	PValue	Genes	List Total	Pop Hits	Pop Total	Fold Enrichment	Bonferroni	Benjamini	FDR
Cluster 12	GOTERM_BP_FAT	GO:0030036~actin cytoskeleton organization	9	1.231190150478796	7.367697657113027E-6	DLC1, FMN1, FMN2, SHROOM3, LMO7, NEDD9, CNN2, ABL2, VASP	62	226	13528	8.689123608335713	0.00597205621538599	0.00597205621538599	0.011332791041196444
Cluster 12	GOTERM_BP_FAT	GO:0030029~actin filament-based process	9	1.231190150478796	1.178110907866596E-5	DLC1, FMN1, FMN2, SHROOM3, LMO7, NEDD9, CNN2, ABL2, VASP	62	241	13528	8.148306786240129	0.009532374218777617	0.004777599839501989	0.018120804671606372
Cluster 12	GOTERM_BP_FAT	GO:0007010~cytoskeleton organization	11	1.5047879616963065	2.2559439536486877E-5	DLC1, FMN1, FMN2, SHROOM3, LMO7, NEDD9, CNN2, PALLD, ABL2, GADD45A, VASP	62	436	13528	5.504883101509322	0.018173858114997388	0.006095026578569418	0.034696522297728016
	Category	Term	Count	%	PValue	Genes	List Total	Pop Hits	Pop Total	Fold Enrichment	Bonferroni	Benjamini	FDR
Cluster 13	GOTERM_BP_FAT	GO:0006412~translation	79	0.5736693050613608	1.2583571614927047E-31	RPL18, ABCF1, MRPL42, RPL19, MRPS33, RPL14, NARS, HBS1L, EIF5A, RPLP2, RPL22L1, RPS2, EIF3CL, EIF1AX, RPLP0, FAU, MRPL37, EIF2B2, EIF2B3, RPS27A, RPL35A, YARS, MRPL3, MRPS7, MRPS18C, MRPS9, RPS16, RPL41, RPS17, EIF2S1, MTRF1, RPS15, MRPL49, RPS10, MRPL47, FARSA, EEF1D, UBA52, TUFM, MRPS15, EEF1B2, MRPS11, RPL35, RPL36, RPL38, PTRH2, KARS, MRPL20, DTD1, RPS25, MRPL11, EIF3C, RPS26, EIF3D, MRPL13, …	685	331	13528	4.713484905285907	2.847662256457991E-28	2.847662256457991E-28	2.1947241538208614E-28
Cluster 13	GOTERM_BP_FAT	GO:0006396~RNA processing	81	0.5881925786072181	2.361636019997905E-18	RPL14, SNRPD3, U2AF2, RBM4, MLH1, SNRPD2, ZNF346, YBX1, NONO, RBM4B, CDKN2A, TARDBP, U2AF1, LSM5, RPP30, LSM4, LSM3, FTSJ1, DUS1L, IMP4, CLNS1A, RPL35A, EXOSC8, HNRNPA2B1, HNRNPR, SRPK1, PA2G4, RPS16, TRMT11, RPS17, RPS15, KHSRP, SNRPB, SNRPC, CPSF3, SNRPF, SNRPE, NHP2, THOC3, SSU72, PRPF38A, SNRPG, HSD17B10, POLR2F, POLR2E, NHP2L1, POLR2J, BOP1, PIN4, SF3B5, HNRNPA3, PRPF19, SRRT, DDX46, FRG1, U…	685	547	13528	2.924426533580646	5.34438231325526E-15	2.67219115662763E-15	4.118973352108044E-15
Cluster 13	GOTERM_BP_FAT	GO:0022613~ribonucleoprotein complex biogenesis	43	0.3122503812359306	2.5521212242445068E-17	RPL14, NHP2L1, SNRPD3, SNRPD2, BOP1, PIN4, EBNA1BP2, CDKN2A, FRG1, RPLP0, USP39, NPM1, NPM3, AATF, GNL2, FTSJ1, IMP4, NSA2, CLNS1A, RPL35A, EXOSC8, TSR1, SF3A1, NOP10, FBL, MRTO4, SF3A3, NOP14, RCL1, DDX56, PA2G4, PIH1D1, RPS16, RPS17, RPS15, SNRPB, SNRPC, POP4, SNRPF, NHP2, SNRPE, TXNL4A, SNRPG	685	180	13528	4.71779399837794	5.77545033046532E-14	1.9251501101551066E-14	4.451202143343751E-14
Cluster 13	GOTERM_BP_FAT	GO:0006414~translational elongation	31	0.22511073996078715	9.698450838763712E-16	RPL18, TUFM, EEF1B2, RPL19, RPL14, RPL35, RPLP2, RPL36, RPL38, RPS2, RPS25, RPS26, RPL6, RPSAP58, RPLP0, RPL8, FAU, RPS21, RPS27A, RPL35A, RPSA, RPL27, RPS5, RPL29, RPL18A, RPS16, RPL41, RPS17, RPS15, RPS10, EEF1D, UBA52	685	101	13528	6.061545132615452	2.2611912342540563E-12	5.653255641391297E-13	1.7430501486614958E-12
Cluster 13	GOTERM_BP_FAT	GO:0000278~mitotic cell cycle	60	0.4356982063757171	2.2374339926668482E-15	PRC1, PTTG1, AKT1, CDKN2A, TARDBP, PSMD3, PSMD8, RPS27A, RAN, SKP2, NUSAP1, PBK, DCTN3, UBE2C, CDK4, PSMA2, PSMA1, PSMA6, TIMELESS, SPAG5, ZWINT, PSMA4, CDK2AP1, STMN1, MAD2L2, NUP43, UBA52, DSCC1, PPP5C, HAUS4, HAUS2, HAUS1, LRRCC1, CEP55, ANAPC11, PSMB5, SPC24, PSMB7, NCAPG2, PSMB3, CDC123, SKA3, SKA2, NUDC, SSSCA1, TXNL4B, CDC23, BIRC5, PMF1, CDKN3, SUGT1, SMC2, PSMD14, CCNB2, PSMC4, PSMC3, PS…	685	370	13528	3.202525152890116	5.0248694094534585E-12	1.0049738818906917E-12	3.874678355941796E-12
Cluster 13	KEGG_PATHWAY	hsa03010:Ribosome	30	0.21784910318785855	2.2826857519403817E-15	RPL18, RPL19, RPL14, RPL35, RPLP2, RPL36, RPL38, RPL22L1, RPS2, RPS25, RPS26, MRPL13, RPL6, RPSAP58, RPLP0, RPL8, FAU, RPS21, RPS27A, RPSA, RPL35A, RPL27, RPS5, RPL29, RPL18A, RPS16, RPL41, RPS17, RPS15, RPS10, UBA52	299	87	5085	5.864375504555415	3.4505731605349865E-13	3.4505731605349865E-13	2.7755575615628914E-12
Cluster 13	GOTERM_BP_FAT	GO:0022402~cell cycle process	77	0.5591460315155036	2.7834366223255824E-15	ADCY3, PRC1, MLH1, PTTG1, AKT1, CDKN2A, TARDBP, PSMC3IP, PSMD3, TUBG1, RPS27A, PSMD8, RAN, SKP2, NUSAP1, PBK, DCTN3, CDK4, UBE2C, MFN2, PSMA2, PPM1G, PSMA1, PA2G4, PSMA6, TIMELESS, SPAG5, FANCD2, SGSM3, ZWINT, PSMA4, CDK2AP1, STMN1, MAD2L2, NUP43, UBA52, PPP5C, DSCC1, HAUS4, HAUS2, HAUS1, LRRCC1, ANAPC11, CEP55, PSMB5, SPC24, PSMB7, NCAPG2, PSMB3, NPM1, CDC123, MNS1, SKA3, SKA2, NUDC, TRIP13, SSS…	685	565	13528	2.691443705187003	6.281086761816823E-12	1.0468292899190601E-12	4.8405723873656825E-12
Cluster 13	GOTERM_BP_FAT	GO:0008380~RNA splicing	51	0.3703434754193595	6.262665325508238E-15	U2AF2, SNRPD3, RBM4, SNRPD2, YBX1, NONO, RBM4B, TARDBP, LSM5, U2AF1, LSM4, LSM3, CLNS1A, HNRNPA2B1, HNRNPR, SRPK1, SNRPB, KHSRP, SNRPC, SNRPF, CPSF3, THOC3, SNRPE, PRPF38A, SNRPG, POLR2F, POLR2E, NHP2L1, POLR2J, SF3B5, PRPF19, HNRNPA3, DDX46, FRG1, USP39, HNRNPD, ISY1, SNRNP70, HNRNPC, PRPF40A, DHX9, TXNL4B, SF3A1, SF3A3, PPIH, UPF3B, ZRANB2, RNPC3, PHF5A, SNRNP25, TXNL4A	685	284	13528	3.5464583119152873	1.4069634346469684E-11	2.0099477637813834E-12	1.084687895058778E-11
Cluster 13	GOTERM_BP_FAT	GO:0016071~mRNA metabolic process	59	0.4284365696027885	8.58968250759309E-15	SNRPD3, U2AF2, RBM4, SNRPD2, MLH1, YBX1, NONO, RBM4B, DNAJB11, TARDBP, U2AF1, LSM5, LSM4, LSM3, CLNS1A, HNRNPA2B1, HNRNPR, SRPK1, SNRPB, KHSRP, SNRPC, SNRPF, CPSF3, THOC3, SNRPE, PRPF38A, SNRPG, SSU72, POLR2F, POLR2E, NHP2L1, POLR2J, SF3B5, PRPF19, HNRNPA3, DDX46, FRG1, EIF3E, USP39, HNRNPD, ISY1, SNRNP70, HNRNPC, PRPF40A, DHX9, TXNL4B, SMG5, ELAVL1, SSB, SF3A1, SF3A3, PPIH, UPF3B, ZRANB2, RNPC3,…	685	370	13528	3.149149733675281	1.9345747226395815E-11	2.4181767699360535E-12	1.4910295220715852E-11
Cluster 13	GOTERM_BP_FAT	GO:0006397~mRNA processing	54	0.39212838573814535	1.4827848310907694E-14	SNRPD3, U2AF2, RBM4, SNRPD2, MLH1, YBX1, NONO, RBM4B, TARDBP, LSM5, U2AF1, LSM4, LSM3, CLNS1A, HNRNPA2B1, HNRNPR, SRPK1, SNRPB, KHSRP, SNRPC, SNRPF, CPSF3, THOC3, SNRPE, PRPF38A, SNRPG, SSU72, POLR2F, POLR2E, NHP2L1, POLR2J, SF3B5, PRPF19, HNRNPA3, DDX46, FRG1, USP39, HNRNPD, ISY1, SNRNP70, HNRNPC, PRPF40A, DHX9, TXNL4B, SF3A1, SF3A3, PPIH, UPF3B, ZRANB2, RNPC3, PHF5A, POP4, SNRNP25, TXNL4A	685	321	13528	3.3222457193532984	3.366662504333817E-11	3.7407854591720024E-12	2.5945912085489908E-11
Cluster 13	GOTERM_BP_FAT	GO:0007049~cell cycle	92	0.6680705831094328	2.0723717067788514E-14	ADCY3, TUSC2, PRC1, DTYMK, MLH1, PTTG1, SENP5, AKT1, MCM8, CDC45, CDKN2A, FANCI, TARDBP, PSMC3IP, PSMD3, TUBG1, RPS27A, PSMD8, RBBP4, RAN, LIG1, SKP2, NUSAP1, PBK, DCTN3, CDK4, UBE2C, MFN2, PSMA2, PPM1G, PSMA1, PA2G4, PSMA6, TIMELESS, SPAG5, FANCD2, SGSM3, ZWINT, PSMA4, CDK2AP1, STMN1, MAD2L2, NUP43, UBA52, PPP5C, DSCC1, HAUS4, HAUS2, HAUS1, LRRCC1, BCCIP, ANAPC11, CEP55, PIN1, PSMB5, SPC24, PSMB…	685	776	13528	2.3413650387538567	4.698252897838984E-11	4.6982417956087374E-12	3.6215475063272606E-11
Cluster 13	GOTERM_BP_FAT	GO:0034621~cellular macromolecular complex subunit organization	56	0.4066516592840026	9.28369369708424E-14	HIST2H2AA4, SNRPD3, AP2S1, NAP1L1, MLH1, SNRPD2, HIST2H4A, NAP1L4, HIST2H4B, HIST1H2BO, HIST1H2BK, H2AFV, GTF2A2, H2AFZ, H2AFY, HIST3H2A, TUBG1, TUBA1B, KPNB1, CLNS1A, HSP90AA1, HMGA1, PIH1D1, HIST2H2BE, TBCA, MTRF1, IPO5, RPS15, SNRPB, SNRPC, STMN1, SNRPF, SNRPE, SNRPG, HIST1H4K, ABI2, SET, CSE1L, USP39, RAC1, NPM1, TNPO2, HIST1H4J, TCP1, TSR1, HIST1H2BG, IPO11, MTRF1L, BCS1L, MRRF, ETF1, SF3A1,…	685	357	13528	3.0978674681551452	2.1003954131515457E-10	1.9094503755923142E-11	1.6188161922059408E-10
Cluster 13	KEGG_PATHWAY	hsa03040:Spliceosome	33	0.2396340135066444	4.2842965567246645E-13	NHP2L1, U2AF2, SNRPD3, ZMAT2, SNRPD2, SF3B5, BUD31, CTNNBL1, PRPF19, HNRNPA3, DDX46, USP39, U2AF1, LSM5, ISY1, LSM4, LSM3, SNRNP70, HNRNPC, HSPA8, PRPF40A, SF3A1, SF3A3, PPIH, SNRPB, SNRPC, PHF5A, SNRPF, THOC3, SNRPE, TXNL4A, SNRPG, PRPF38A	299	126	5085	4.454132823698041	6.340838965002149E-11	3.1704194825010745E-11	5.10436137801662E-10
Cluster 13	GOTERM_BP_FAT	GO:0042254~ribosome biogenesis	30	0.21784910318785855	1.6064919022352022E-12	RPL14, NHP2L1, BOP1, PIN4, EBNA1BP2, CDKN2A, FRG1, RPLP0, NPM1, NPM3, AATF, GNL2, FTSJ1, IMP4, NSA2, RPL35A, EXOSC8, TSR1, NOP10, FBL, MRTO4, NOP14, RCL1, PA2G4, DDX56, RPS16, RPS17, RPS15, POP4, NHP2	685	122	13528	4.856288141677635	3.6354930177395772E-9	3.029577699820152E-10	2.8019142561674926E-9
Cluster 13	GOTERM_BP_FAT	GO:0034622~cellular macromolecular complex assembly	48	0.34855856510057365	2.8019149775949728E-11	HIST2H2AA4, SNRPD3, AP2S1, NAP1L1, MLH1, SNRPD2, HIST2H4A, NAP1L4, HIST2H4B, HIST1H2BO, H2AFV, HIST1H2BK, GTF2A2, H2AFZ, H2AFY, HIST3H2A, TUBG1, KPNB1, TUBA1B, CLNS1A, HSP90AA1, PIH1D1, TBCA, HIST2H2BE, IPO5, RPS15, SNRPB, SNRPC, SNRPF, SNRPE, SNRPG, HIST1H4K, SET, CSE1L, RAC1, NPM1, USP39, TNPO2, HIST1H4J, TCP1, TSR1, HIST1H2BG, IPO11, BCS1L, SF3A1, SF3A3, CENPV, H3F3A, HSPD1, HIST1H2AJ, TXNL4A	685	318	13528	2.98096680897948	6.340731761866891E-8	4.877486081689142E-9	4.886870907938601E-8
Cluster 13	GOTERM_BP_FAT	GO:0000279~M phase	48	0.34855856510057365	9.260287286662455E-11	HAUS4, ADCY3, PRC1, HAUS2, HAUS1, LRRCC1, MLH1, PTTG1, CEP55, ANAPC11, SPC24, NCAPG2, TARDBP, PSMC3IP, SKA3, MNS1, SKA2, TUBG1, NUDC, TRIP13, SSSCA1, TXNL4B, MKI67, RAN, NUSAP1, CDC23, BIRC5, ILF3, PBK, PMF1, DCTN3, SUGT1, UBE2C, SMC2, SUV39H2, CCNB2, TIMELESS, FANCD2, SPAG5, ZWINT, CENPV, SETD8, STMN1, MAD2L2, NUP43, TXNL4A, DSCC1, PPP5C	685	329	13528	2.8812992257005305	2.095603980345473E-7	1.4968601358411604E-8	1.6151048276569213E-7
Cluster 13	GOTERM_BP_FAT	GO:0022403~cell cycle phase	55	0.39939002251107397	1.2099516997280198E-10	ADCY3, PRC1, MLH1, PTTG1, AKT1, CDKN2A, TARDBP, PSMC3IP, TUBG1, RAN, SKP2, NUSAP1, PBK, DCTN3, UBE2C, CDK4, TIMELESS, FANCD2, SPAG5, ZWINT, CDK2AP1, STMN1, MAD2L2, NUP43, DSCC1, PPP5C, HAUS4, HAUS2, HAUS1, LRRCC1, CEP55, ANAPC11, SPC24, NCAPG2, CDC123, MNS1, SKA3, SKA2, NUDC, TRIP13, SSSCA1, TXNL4B, MKI67, CDC23, BIRC5, ILF3, PMF1, CDKN3, SUGT1, SMC2, SUV39H2, CCNB2, CENPV, SETD8, TXNL4A	685	414	13528	2.623646814062555	2.7381213152377626E-7	1.8254144418250462E-8	2.110300045821134E-7
Cluster 13	GOTERM_BP_FAT	GO:0043933~macromolecular complex subunit organization	78	0.5664076682884323	1.2409491536495566E-10	HIST2H2AA4, SNRPD3, AP2S1, ATL3, NAP1L1, MLH1, SNRPD2, HIST2H4A, NAP1L4, HIST2H4B, HIST1H2BO, H2AFV, HIST1H2BK, GTF2A2, H2AFZ, H2AFY, HIST3H2A, TUBG1, TUBA1B, KPNB1, DCTPP1, CLNS1A, IRAK1, SNAPC5, HSP90AA1, COLEC12, HMGA1, TAF11, PIH1D1, UQCRH, HIST2H2BE, TBCA, RRM2, MTRF1, IPO5, RPS15, SNRPB, PEBP1, ATPIF1, SNRPC, STMN1, ATPAF1, SNRPF, SNRPE, PPP5C, SNRPG, HSD17B10, POLR2F, POLR2E, HIST1H4K, POL…	685	710	13528	2.1695980261128818	2.8082684722097184E-7	1.7551680220329047E-8	2.1643632441836758E-7
Cluster 13	GOTERM_BP_FAT	GO:0006259~DNA metabolic process	62	0.4502214799215743	1.9431826837927355E-10	XRCC5, XRCC3, RBM4, XRCC6, NAP1L1, MLH1, PTTG1, NONO, FANCL, MCM9, MCM8, CDC45, CDKN2A, FANCI, PSMC3IP, SETMAR, NSMCE2, RBBP4, BRCC3, SSBP1, DFFA, RAN, LIG1, CYCS, RBBP7, RNASEH2A, HMGA1, RFC3, RFC2, FANCD2, RRM2, CDK2AP1, RUVBL2, DSCC1, ING5, TMX1, HMGB1, BCCIP, PPT1, BANF1, TK1, RPA3, PRPF19, TYMS, RPA2, SUMO1, ACD, SET, GATAD2A, FBXO4, TRIP13, SSRP1, GINS2, PHB, NAE1, POLD3, PPIA, POLD2, HSPD1…	685	506	13528	2.419826317763481	4.397420537705088E-7	2.586718494956841E-8	3.3891404127572855E-7
Cluster 13	GOTERM_BP_FAT	GO:0000375~RNA splicing, via transesterification reactions	30	0.21784910318785855	5.648966358964362E-10	POLR2F, POLR2E, NHP2L1, SNRPD3, U2AF2, POLR2J, SNRPD2, SF3B5, YBX1, HNRNPA3, USP39, HNRNPD, U2AF1, HNRNPC, SNRNP70, CLNS1A, DHX9, HNRNPA2B1, SF3A1, HNRNPR, SF3A3, UPF3B, SNRPB, SNRPC, PHF5A, CPSF3, SNRPF, SNRPE, SNRPG, TXNL4A	685	153	13528	3.872334335193932	1.2783603813293354E-6	7.102006405190764E-8	9.852468174642581E-7
Cluster 13	GOTERM_BP_FAT	GO:0000377~RNA splicing, via transesterification reactions with bulged adenosine as nucleophile	30	0.21784910318785855	5.648966358964362E-10	POLR2F, POLR2E, NHP2L1, SNRPD3, U2AF2, POLR2J, SNRPD2, SF3B5, YBX1, HNRNPA3, USP39, HNRNPD, U2AF1, HNRNPC, SNRNP70, CLNS1A, DHX9, HNRNPA2B1, SF3A1, HNRNPR, SF3A3, UPF3B, SNRPB, SNRPC, PHF5A, CPSF3, SNRPF, SNRPE, SNRPG, TXNL4A	685	153	13528	3.872334335193932	1.2783603813293354E-6	7.102006405190764E-8	9.852468174642581E-7
Cluster 13	GOTERM_BP_FAT	GO:0000398~nuclear mRNA splicing, via spliceosome	30	0.21784910318785855	5.648966358964362E-10	POLR2F, POLR2E, NHP2L1, SNRPD3, U2AF2, POLR2J, SNRPD2, SF3B5, YBX1, HNRNPA3, USP39, HNRNPD, U2AF1, HNRNPC, SNRNP70, CLNS1A, DHX9, HNRNPA2B1, SF3A1, HNRNPR, SF3A3, UPF3B, SNRPB, SNRPC, PHF5A, CPSF3, SNRPF, SNRPE, SNRPG, TXNL4A	685	153	13528	3.872334335193932	1.2783603813293354E-6	7.102006405190764E-8	9.852468174642581E-7
Cluster 13	GOTERM_BP_FAT	GO:0006457~protein folding	32	0.2323723767337158	1.1113491881201547E-9	GRPEL1, FKBP5, FKBP3, CCT2, CCT3, PIN4, STUB1, PIN1, TTC1, DNAJB11, MPDU1, TOR1B, HSPE1, DNAJC19, HSPA8, DNAJC1, TCP1, HSP90AA1, CCT6A, CCT7, PPIF, TRAP1, PFDN2, PPIH, CCT5, CCT4, TBCA, PPIA, RUVBL2, HSPD1, FKBP11, AHSA1	685	177	13528	3.5704235226194894	2.514980157353186E-6	1.3236753437784188E-7	1.9383248783810814E-6
	Category	Term	Count	%	PValue	Genes	List Total	Pop Hits	Pop Total	Fold Enrichment	Bonferroni	Benjamini	FDR
Cluster 14	GOTERM_BP_FAT	GO:0006259~DNA metabolic process	62	1.474084640989063	1.556403956781599E-29	PTGES3, KIF22, CLSPN, RAD51C, XRCC2, DBF4, MCM10, PRIM1, PRMT7, H2AFX, FANCA, TOP2A, CDC7, DTL, USP1, POLE, MND1, TOPBP1, MCM2, ESCO2, MCM6, KLHDC3, RAD51, RFC5, EYA2, RFC4, RFC1, TOP3A, RAD18, HAUS7, HMGB2, BLM, MRE11A, UNG, POLA1, PRKDC, UBE2V2, CHEK1, CDC34, POLA2, RPA1, TFAM, POLE2, FEN1, DNAJA3, PINX1, RECQL4, EXO1, GINS1, RAD51AP1, UPF1, GINS3, BRCA2, BRCA1, DNA2, POLD1, SUPT16H, DNMT1, CHA…	287	506	13528	5.775543650411095	2.1587322880560778E-26	2.1587322880560778E-26	2.5615188917572932E-26
Cluster 14	GOTERM_BP_FAT	GO:0022403~cell cycle phase	55	1.307655729909653	8.167681123624253E-28	E2F1, KIF22, RAD51C, XRCC2, DBF4, KNTC1, AURKB, CD2AP, DDX11, MTBP, H2AFX, CDCA5, CCNA2, FANCA, CUL1, CDC7, CDK1, KIF11, DSN1, POLE, TPX2, MND1, TACC3, NCAPD3, KLHDC3, RAD51, MAD2L1, RCC2, TOP3A, BUB1B, HAUS7, CDK11B, HAUS8, HAUS5, BLM, MRE11A, POLA1, CHEK1, CDC34, RPA1, NCAPH, NCAPG, ZWILCH, BUB3, PINX1, EXO1, YEATS4, PCNT, BRCA2, NDC80, SMC4, CCNB1, NOLC1, POLD1, PES1	287	414	13528	6.262014172936761	1.1328573718466839E-24	5.6642868592334195E-25	1.3442313230349091E-24
Cluster 14	GOTERM_BP_FAT	GO:0006260~DNA replication	39	0.9272467902995721	1.5064017552132412E-26	CLSPN, HMGB2, BLM, MRE11A, DBF4, POLA1, CHEK1, CDC34, POLA2, MCM10, PRIM1, RPA1, TFAM, POLE2, TOP2A, FEN1, DNAJA3, PINX1, CDC7, GINS1, UPF1, DTL, GINS3, POLE, BRCA2, MCM2, BRCA1, RAD51, MCM6, RFC5, DNA2, RFC4, RFC1, POLD1, SUPT16H, TOP3A, NFIC, CHAF1A, CHAF1B	287	190	13528	9.675261324041811	2.0893792344807656E-23	6.964597448269219E-24	2.479225613467474E-23
Cluster 14	GOTERM_BP_FAT	GO:0007049~cell cycle	70	1.6642891107941038	2.0366766125334604E-25	E2F1, KIF22, CLSPN, RAD51C, XRCC2, DBF4, KNTC1, AURKB, CD2AP, DDX11, MTBP, H2AFX, FANCA, CDCA5, CCNA2, CUL1, CDC7, CDK1, KIF11, DSN1, RBL1, POLE, TPX2, MND1, MCM2, TACC3, NCAPD3, ESCO2, MCM6, KLHDC3, RAD51, MAD2L1, CCND3, RCC2, TOP3A, BUB1B, CDK11B, HAUS7, HAUS8, HAUS5, BLM, MRE11A, POLA1, CHEK1, CDC34, RPA1, NCAPH, NCAPG, TFDP2, ZWILCH, BUB3, PINX1, EXO1, CKAP2, YEATS4, UPF1, PCNT, BRCA2, NDC80,…	287	776	13528	4.251948705054061	2.82487046158391E-22	7.062176153959775E-23	3.35194831436475E-22
Cluster 14	GOTERM_BP_FAT	GO:0022402~cell cycle process	59	1.402757964812173	2.0552826412467533E-24	E2F1, KIF22, RAD51C, XRCC2, DBF4, KNTC1, AURKB, CD2AP, DDX11, MTBP, H2AFX, CDCA5, CCNA2, FANCA, CUL1, CDC7, CDK1, KIF11, DSN1, POLE, TPX2, MND1, TACC3, NCAPD3, KLHDC3, RAD51, MAD2L1, RCC2, TOP3A, BUB1B, CDK11B, HAUS7, HAUS8, HAUS5, BLM, MRE11A, POLA1, CHEK1, CDC34, RPA1, NCAPH, NCAPG, ZWILCH, BUB3, PINX1, EXO1, YEATS4, PCNT, BRCA2, NDC80, RACGAP1, BRCA1, SMC4, CCNB1, PSMD12, NOLC1, POLD1, PES1, B…	287	565	13528	4.922154728500509	2.850677023409247E-21	5.701354046818493E-22	3.382569988026022E-21
Cluster 14	GOTERM_BP_FAT	GO:0000279~M phase	45	1.0699001426533523	3.795930341363528E-23	KIF22, RAD51C, HAUS5, XRCC2, MRE11A, KNTC1, CHEK1, AURKB, CD2AP, RPA1, NCAPH, DDX11, NCAPG, H2AFX, ZWILCH, CDCA5, FANCA, CCNA2, BUB3, PINX1, EXO1, YEATS4, CDK1, KIF11, DSN1, PCNT, TPX2, BRCA2, MND1, NDC80, TACC3, NCAPD3, SMC4, RAD51, KLHDC3, CCNB1, MAD2L1, NOLC1, RCC2, TOP3A, BUB1B, HAUS7, CDK11B, HAUS8, PES1	287	329	13528	6.447158001758046	5.264955383471213E-20	8.774925639118688E-21	6.247315961149158E-20
Cluster 14	GOTERM_BP_FAT	GO:0006974~response to DNA damage stimulus	47	1.1174512601046125	1.1098558615828797E-22	CLSPN, KIF22, RAD51C, HMGB2, XRCC2, BLM, UNG, MRE11A, POLA1, PRKDC, CHEK1, UBE2V2, RPA1, POLE2, AATF, H2AFX, TOP2A, CCNA2, FANCA, FEN1, RECQL4, EXO1, MRPS26, CDK1, UPF1, RAD51AP1, DTL, USP1, POLE, BRCA2, ATAD5, TOPBP1, BRCA1, ESCO2, RAD51, RFC5, DNA2, EYA2, RFC4, RFC1, POLD1, SUPT16H, RAD18, HAUS7, CHAF1A, CHAF1B, BARD1	287	373	13528	5.939374690568046	1.5393700800154541E-19	2.1991001143077916E-20	1.8265931181843198E-19
Cluster 14	GOTERM_BP_FAT	GO:0006281~DNA repair	41	0.9747979077508321	6.132179943167109E-22	CLSPN, RAD51C, KIF22, HMGB2, XRCC2, BLM, UNG, MRE11A, POLA1, PRKDC, CHEK1, UBE2V2, RPA1, POLE2, H2AFX, FANCA, TOP2A, FEN1, RECQL4, EXO1, UPF1, RAD51AP1, USP1, POLE, BRCA2, TOPBP1, BRCA1, ESCO2, RAD51, RFC5, DNA2, EYA2, RFC4, RFC1, POLD1, SUPT16H, RAD18, HAUS7, CHAF1A, CHAF1B, BARD1	287	284	13528	6.804828973843058	8.50533358117278E-19	1.0631666976465975E-19	1.009229943398421E-18
Cluster 14	GOTERM_BP_FAT	GO:0000278~mitotic cell cycle	42	0.9985734664764622	1.4734762709061191E-18	E2F1, KIF22, HAUS5, BLM, DBF4, POLA1, KNTC1, CHEK1, CDC34, AURKB, CD2AP, NCAPH, DDX11, NCAPG, MTBP, ZWILCH, CCNA2, CDCA5, BUB3, CUL1, PINX1, CDC7, YEATS4, CDK1, KIF11, DSN1, POLE, TPX2, NDC80, NCAPD3, SMC4, CCNB1, MAD2L1, NOLC1, RCC2, PSMD12, POLD1, BUB1B, HAUS7, CDK11B, HAUS8, PES1	287	370	13528	5.350560316413975	2.043711587746787E-15	2.270790653051986E-16	2.4250370786044863E-15
Cluster 14	GOTERM_BP_FAT	GO:0033554~cellular response to stress	49	1.1650023775558727	7.755629914571716E-17	RAD51C, CLSPN, KIF22, HMGB2, XRCC2, BLM, UNG, MRE11A, POLA1, PRKDC, CHEK1, UBE2V2, RPA1, POLE2, H2AFX, AATF, FANCA, CCNA2, TOP2A, FEN1, RECQL4, EXO1, CDK1, MRPS26, UPF1, RAD51AP1, DTL, USP1, POLE, BRCA2, ATAD5, TOPBP1, BRCA1, ESCO2, RAD51, RFC5, DNA2, ATF4, RFC4, EYA2, HDAC2, RFC1, POLD1, SUPT16H, RAD18, HAUS7, CHAF1A, CHAF1B, BARD1	287	566	13528	4.0806687925536504	1.539879335155092E-13	1.5432100042289676E-14	1.7763568394002505E-13
	Category	Term	Count	%	PValue	Genes	List Total	Pop Hits	Pop Total	Fold Enrichment	Bonferroni	Benjamini	FDR
Cluster 15	GOTERM_BP_FAT	GO:0006396~RNA processing	29	1.3783269961977187	8.475847859379631E-11	UTP18, POLR2K, SNRPD1, DGCR14, SF3B2, PPAN, UTP11L, TRMT6, CLP1, DBR1, SCNM1, GEMIN6, FTSJ2, LUC7L3, UTP23, KRR1, EXOSC9, YTHDC1, RNPS1, CDC5L, PRPF4, EIF4A3, PPIG, CPSF7, SLU7, NOP56, UTP14A, PRPF38B, THOC1	165	547	13528	4.346706553653537	7.772357224489213E-8	7.772357224489213E-8	1.3243669494400478E-7
Cluster 15	GOTERM_BP_FAT	GO:0008380~RNA splicing	20	0.9505703422053232	1.5761675922305268E-9	POLR2K, SNRPD1, YTHDC1, RNPS1, CDC5L, PRPF4, DGCR14, SF3B2, EIF4A3, PPAN, PPIG, CLP1, CPSF7, DBR1, SLU7, SCNM1, GEMIN6, PRPF38B, LUC7L3, THOC1	165	284	13528	5.773794280836534	1.4453446832707328E-6	7.226726027598218E-7	2.462789572277302E-6
Cluster 15	GOTERM_BP_FAT	GO:0022613~ribonucleoprotein complex biogenesis	15	0.7129277566539924	3.818739760320531E-8	UTP23, EIF4A3, KRR1, UTP11L, EXOSC9, UTP18, CLP1, BRIX1, SNRPD1, SLU7, RSL24D1, NOP56, UTP14A, GEMIN6, FTSJ2	165	180	13528	6.832323232323232	3.501723112953048E-5	1.1672546624375002E-5	5.966846221561184E-5
Cluster 15	GOTERM_BP_FAT	GO:0006397~mRNA processing	18	0.8555133079847909	3.5847360698921506E-7	POLR2K, SNRPD1, YTHDC1, RNPS1, CDC5L, PRPF4, DGCR14, SF3B2, EIF4A3, CLP1, CPSF7, DBR1, SLU7, SCNM1, GEMIN6, PRPF38B, LUC7L3, THOC1	165	321	13528	4.597451146983857	3.286663339397977E-4	8.21767124481454E-5	5.601198337035207E-4
Cluster 15	GOTERM_MF_FAT	GO:0003723~RNA binding	26	1.2357414448669202	3.943152704841955E-7	XPO1, ZC3HAV1, SNRPD1, LONP1, DDX18, SAFB, DDX21, DHX30, LUC7L3, RBM26, KRR1, UPF2, EXOSC9, EIF1AD, FMR1, RNPS1, CDC5L, EIF4A3, DDX55, EIF4E, CPSF7, SLU7, NOP56, AKAP1, RBM15, THOC1	147	718	12983	3.198207416671404	1.1079647445522145E-4	1.1079647445522145E-4	5.216632083415718E-4
Cluster 15	GOTERM_BP_FAT	GO:0016071~mRNA metabolic process	19	0.9030418250950569	5.555259225808135E-7	UPF2, POLR2K, SNRPD1, YTHDC1, RNPS1, CDC5L, PRPF4, DGCR14, SF3B2, EIF4A3, CLP1, CPSF7, DBR1, SLU7, SCNM1, GEMIN6, PRPF38B, LUC7L3, THOC1	165	370	13528	4.21018837018837	5.092876814981606E-4	1.0187829255792202E-4	8.680154770734916E-4
Cluster 15	GOTERM_BP_FAT	GO:0022403~cell cycle phase	20	0.9505703422053232	6.405346439974443E-7	KIF23, MSH6, MAD1L1, HAUS6, ANAPC5, E2F6, CENPF, TTK, RB1, SMC3, MPHOSPH9, PPM1D, RAD21, NPAT, CKS2, FBXO5, RAD54B, AKAP8, STAG2, ZW10	165	414	13528	3.9607670912018738	5.87197988398791E-4	9.78902845427676E-5	0.0010008419343621178
Cluster 15	GOTERM_BP_FAT	GO:0051028~mRNA transport	10	0.4752851711026616	1.037274606086925E-6	NUP133, EIF4A3, XPO1, UPF2, NUP160, FMR1, NUP85, NUP54, NUP35, THOC1	165	87	13528	9.423894113549286	9.507290775652155E-4	1.3587381219004602E-4	0.0016207474819784906
Cluster 15	GOTERM_BP_FAT	GO:0007049~cell cycle	27	1.2832699619771863	2.1522988189686324E-6	KIF23, MAD1L1, HAUS6, MAEA, E2F6, E2F7, TTK, RAD21, CASP8AP2, NPAT, FBXO5, STAG2, ZW10, MSH6, ANAPC5, CENPF, RB1, CDC5L, CENPJ, SMC3, MPHOSPH9, PPM1D, RGS2, CKS2, RAD54B, AKAP8, MPHOSPH8	165	776	13528	2.8526710402999065	0.00197171375446481	2.4667708781889175E-4	0.0033629517469102588
Cluster 15	GOTERM_BP_FAT	GO:0042254~ribosome biogenesis	11	0.5228136882129277	2.2369866518182375E-6	UTP23, EIF4A3, KRR1, UTP11L, EXOSC9, UTP18, BRIX1, RSL24D1, NOP56, UTP14A, FTSJ2	165	122	13528	7.392349726775956	0.0020492165370517013	2.2789836656467166E-4	0.003495273724762882
Cluster 15	GOTERM_BP_FAT	GO:0000279~M phase	17	0.8079847908745247	2.4658368645640562E-6	KIF23, MAD1L1, MSH6, HAUS6, ANAPC5, CENPF, TTK, RB1, SMC3, MPHOSPH9, RAD21, CKS2, FBXO5, RAD54B, AKAP8, STAG2, ZW10	165	329	13528	4.2364557428387215	0.0022586206618205873	2.2609195662748327E-4	0.0038528439014418048
	Category	Term	Count	%	PValue	Genes	List Total	Pop Hits	Pop Total	Fold Enrichment	Bonferroni	Benjamini	FDR
Cluster 17	GOTERM_MF_FAT	GO:0003779~actin binding	26	0.80370942812983	3.653922336124735E-9	EGFR, LIMA1, ENAH, PHACTR2, SSH1, MYO1B, PDLIM5, ABLIM3, CALD1, MAP1B, ACTN1, NEXN, TPM1, FLNB, VCL, KLHL5, MYO10, SMTN, TNS1, MACF1, LASP1, CFL2, MARCKS, AFAP1, DST, MYLK	250	326	12983	4.141815950920245	1.772150790668725E-6	1.772150790668725E-6	5.23926175777234E-6
Cluster 17	GOTERM_MF_FAT	GO:0008092~cytoskeletal protein binding	32	0.9891808346213292	9.245047528322606E-9	ENAH, LIMA1, SSH1, PDLIM5, CALD1, ABLIM3, TPM1, PXN, HOOK3, VCL, KLHL5, MACF1, PKD2, AFAP1, EGFR, ARHGEF2, GABARAPL1, PHACTR2, MYO1B, MAP1B, ACTN1, NEXN, FLNB, MYO10, NDEL1, TNS1, SMTN, LASP1, CFL2, MARCKS, DST, MYLK	250	504	12983	3.297269841269842	4.483838008328966E-6	2.241921517320833E-6	1.3256226316649133E-5
Cluster 17	GOTERM_BP_FAT	GO:0007167~enzyme linked receptor protein signaling pathway	24	0.7418856259659969	4.029626530562684E-8	PLAT, EGFR, TXNIP, ZFAND5, KLF10, ARID5B, TGFBR1, BCAR1, TGFBR2, TRIO, SOCS5, BDKRB2, PXN, RGMB, ERBB2IP, ID1, JUN, TEK, PDGFRA, HBEGF, ANGPT1, PDGFC, EIF2AK3, PIK3R1	240	342	13528	3.9555555555555557	8.139514483107568E-5	8.139514483107568E-5	6.936268110990795E-5
Cluster 17	GOTERM_BP_FAT	GO:0009612~response to mechanical stimulus	11	0.3400309119010819	4.287139758868099E-8	TXNIP, CAV1, JUN, TRPA1, MAP1B, TGFBR2, PKD2, STAT1, FOSL1, TIMP3, MYC	240	56	13528	11.072023809523808	8.659647520214975E-5	4.32991750103362E-5	7.379530064799411E-5
Cluster 17	GOTERM_BP_FAT	GO:0010033~response to organic substance	36	1.1128284389489953	4.7942961360864595E-8	CAV2, IL1R1, CAV1, OSMR, BCAR1, HMGCS1, FHL2, BDKRB1, NR3C1, EDEM3, TIMP3, TNFRSF1A, CREB3L2, ANGPT1, MYC, FOSL1, PIK3R1, TXNIP, EGFR, BCL10, STRN3, TGFBR1, KLF10, MAP1B, TGFBR2, STAT1, CCND1, ADM, ID1, JUN, PDGFRA, ID3, DNAJB4, EIF2AK3, PPP1R15A, F2R	240	721	13528	2.8144244105409153	9.684009500166013E-5	3.22810737237722E-5	8.252507046613289E-5
Cluster 17	GOTERM_BP_FAT	GO:0010035~response to inorganic substance	18	0.5564142194744977	1.3358874565694607E-7	EGFR, TXNIP, CAV1, TRPA1, MAP1B, STAT1, TPM1, PXN, MT1X, NPC1, CCND1, MTF1, JUN, PPP2CB, SERPINE1, PDGFRA, NDRG1, FOSL1	240	205	13528	4.949268292682927	2.698128781356557E-4	6.746004551350104E-5	2.2994851954782902E-4
Cluster 17	GOTERM_BP_FAT	GO:0009628~response to abiotic stimulus	24	0.7418856259659969	1.5298838364563824E-7	EGFR, TXNIP, CAV1, HMGCR, TGFBR1, MAP1B, TRPA1, TGFBR2, BDKRB2, SNAI2, STAT1, TIMP3, CCND1, ERCC5, UACA, DIO2, ADM, JUN, PKD2, CIRBP, DNAJB4, MYOF, MYC, FOSL1	240	368	13528	3.6760869565217393	3.089888116898365E-4	6.180540168110316E-5	2.633413962227493E-4
Cluster 17	GOTERM_BP_FAT	GO:0051270~regulation of cell motion	17	0.5255023183925811	3.176306116241599E-7	EGFR, BCAR1, TGFBR1, ACTN1, BDKRB1, GREM1, NEXN, TPM1, VCL, BBS2, HIF1A, TEK, PDGFRA, HBEGF, PIK3R1, F2R, IGFBP5	240	193	13528	4.9649395509499135	6.414081471034505E-4	1.0692993880501156E-4	5.467420147620139E-4
Cluster 17	GOTERM_BP_FAT	GO:0048008~platelet-derived growth factor receptor signaling pathway	7	0.21638330757341576	6.391458331332757E-7	PLAT, TXNIP, ZFAND5, ARID5B, BCAR1, PDGFRA, PDGFC	240	19	13528	20.76666666666667	0.001290241916790169	1.84422277199503E-4	0.001100167795520246
Cluster 17	GOTERM_BP_FAT	GO:0048514~blood vessel morphogenesis	17	0.5255023183925811	1.0552845553068784E-6	PLAT, CAV1, EPAS1, TNFRSF12A, TGFBR1, TGFBR2, PRRX1, ELK3, ARHGAP24, ZFP36L1, HIF1A, ID1, FOXF1, JUN, TGM2, ANGPT1, PLAU	240	211	13528	4.541390205371248	0.002129405518876637	2.664239936303048E-4	0.001816465204151907
Cluster 17	KEGG_PATHWAY	hsa04810:Regulation of actin cytoskeleton	19	0.5873261205564142	1.1391303593680523E-6	EGFR, ENAH, SSH1, ROCK1, BCAR1, ACTN1, BDKRB1, MYL12A, BDKRB2, PXN, VCL, CHRM2, CFL2, PIKFYVE, PDGFRA, PDGFC, PIK3R1, MYLK, F2R	116	215	5085	3.8738973536487573	1.1960160301716094E-4	1.1960160301716094E-4	0.001275960091939865
Cluster 17	GOTERM_BP_FAT	GO:0001944~vasculature development	18	0.5564142194744977	2.3142027779326663E-6	PLAT, ZFAND5, CAV1, EPAS1, TNFRSF12A, TGFBR1, TGFBR2, PRRX1, ELK3, ARHGAP24, ZFP36L1, HIF1A, ID1, JUN, FOXF1, TGM2, ANGPT1, PLAU	240	251	13528	4.04223107569721	0.004663785639781315	5.192756875311844E-4	0.0039834051395071235
Cluster 17	GOTERM_BP_FAT	GO:0007169~transmembrane receptor protein tyrosine kinase signaling pathway	17	0.5255023183925811	2.3320774289545654E-6	PLAT, EGFR, TXNIP, ZFAND5, BCAR1, ARID5B, SOCS5, BDKRB2, PXN, ERBB2IP, TEK, PDGFRA, HBEGF, ANGPT1, PDGFC, EIF2AK3, PIK3R1	240	224	13528	4.27782738095238	0.00469972347509684	4.709692490937334E-4	0.0040141719466202375
Cluster 17	GOTERM_MF_FAT	GO:0019899~enzyme binding	28	0.865533230293663	2.7965394780457416E-6	CAV2, CAV1, PDLIM5, BCAR1, BDKRB2, ABCA1, POLR2A, PPP1R3C, SERPINE1, PKD2, GOLGA5, PIK3R1, EGFR, IBTK, BCL10, ARHGEF2, ROCK1, EPAS1, STRN3, TGFBR1, TGFBR2, CAMK2N1, PLAUR, CCND1, HIF1A, LRP1, MARCKS, AKAP2	250	523	12983	2.7802982791587	0.0013554041523194948	4.520056624424118E-4	0.004009808609128918
Cluster 17	GOTERM_BP_FAT	GO:0007010~cytoskeleton organization	24	0.7418856259659969	2.9172075190715028E-6	CAV2, ARHGEF2, CAV1, LIMA1, SSH1, ROCK1, PDLIM7, BCAR1, CALD1, ABLIM3, MAP1B, FERMT2, ACTN1, FLNB, TPM1, HOOK3, RND3, BBS2, NDEL1, MACF1, ERBB2IP, LASP1, SGCD, DST	240	436	13528	3.1027522935779817	0.005875439481659028	5.35562697237757E-4	0.005021324289922191
Cluster 17	GOTERM_BP_FAT	GO:0042127~regulation of cell proliferation	34	1.0510046367851622	3.222681008079633E-6	CAV2, CAV1, OSMR, PRRX1, ZEB1, BDKRB2, TEK, SERPINE1, TGM2, CAMK2D, PDGFC, MYC, FOSL1, TXNIP, EGFR, ARHGEF2, KLF10, TGFBR1, TGFBR2, BIRC6, CDK6, STAT1, FOXP1, TNS3, CCND1, HIF1A, ADM, JUN, PDGFRA, HBEGF, ADAMTS1, PLAU, F2R, IGFBP5	240	787	13528	2.435154595510377	0.006488683111717464	5.423383918248259E-4	0.0055471152621611175
Cluster 17	GOTERM_BP_FAT	GO:0051173~positive regulation of nitrogen compound metabolic process	30	0.9273570324574961	3.4370952222043678E-6	RSF1, ABLIM3, FHL2, ABCA1, ZEB1, ZBTB38, TNFRSF1A, RGMB, FOXF1, PDGFC, RUNX1, PTX3, MYC, FOSL1, EGFR, BCL10, NTF3, EPAS1, STRN3, TGFBR1, TEAD1, CDK7, WWTR1, INHBA, HIF1A, MTF1, JUN, PDGFRA, SMARCA1, F2R	240	644	13528	2.625776397515528	0.0069188977264962315	5.339300455688978E-4	0.005916170473396765
Cluster 17	GOTERM_BP_FAT	GO:0006928~cell motion	25	0.7727975270479135	3.684380796996682E-6	CAV2, CTHRC1, ZFAND5, HMGCR, TNFRSF12A, CALD1, BCAR1, TPM1, VCL, ALCAM, MACF1, PLAT, NTF3, ROCK1, TGFBR1, ARID5B, PLAUR, CCNL2, TNS3, TNS1, HIF1A, NDEL1, ID1, HBEGF, PLAU	240	475	13528	2.966666666666667	0.007414836372244937	5.314632176806056E-4	0.006341803115450517
	Category	Term	Count	%	PValue	Genes	List Total	Pop Hits	Pop Total	Fold Enrichment	Bonferroni	Benjamini	FDR
Cluster 18	GOTERM_MF_FAT	GO:0019838~growth factor binding	8	0.6814310051107325	7.399583406631719E-6	FLT1, BMPR2, PDGFRB, SORT1, COL1A1, IGFBP3, IGFBP4, ACVR1	90	105	12983	10.990899470899471	0.0018629644410051993	0.0018629644410051993	0.009624389742612927
Cluster 18	GOTERM_BP_FAT	GO:0048010~vascular endothelial growth factor receptor signaling pathway	4	0.34071550255536626	4.672760968878846E-5	VEGFC, NRP1, BMPR2, PDGFRB	92	11	13528	53.4703557312253	0.04355543941669027	0.04355543941669027	0.07335000967646499
Cluster 18	GOTERM_BP_FAT	GO:0007155~cell adhesion	16	1.362862010221465	6.128917778143306E-5	NRP1, SVEP1, PTPRM, LPP, COL15A1, HSPG2, ITGA2, FER, DDR2, ITGBL1, CD9, COL6A3, COL12A1, ANTXR1, COL8A1, FN1	92	700	13528	3.3609937888198758	0.056737224788549145	0.028782838284119427	0.09619752960695616
Cluster 18	GOTERM_BP_FAT	GO:0022610~biological adhesion	16	1.362862010221465	6.22892103648894E-5	NRP1, SVEP1, PTPRM, LPP, COL15A1, HSPG2, ITGA2, FER, DDR2, ITGBL1, CD9, COL6A3, COL12A1, ANTXR1, COL8A1, FN1	92	701	13528	3.3561992185077214	0.057635810768226436	0.019593328147490596	0.09776643004200114
	Category	Term	Count	%	PValue	Genes	List Total	Pop Hits	Pop Total	Fold Enrichment	Bonferroni	Benjamini	FDR
Cluster 19	GOTERM_BP_FAT	GO:0006414~translational elongation	52	0.5044625533566163	2.662514520317468E-44	RPL17, RPL36A, RPL13, RPS3, RPS3A, RPLP1, RPL11, RPL12, EEF2, RPS4X, TRNAU1AP, RPS18, RPS19, RPL41, RPS14, RPS12, RPS13, EEF1G, RPS11, UBB, RPL27A, RPS15A, RPL37, RPL39, RPL30, RPS28, RPS29, RPL32, RPL7, RPL31, RPL9, RPL3, RPL5, RPS20, RPL10A, RPL7A, RPL4, RPS23, RPS24, RPL26, RPS9, RPL23A, RPL24, RPS6, SELT, RPL28, RPS8, RPS7, RPL23, RPL22, RPL21, RPL37A	548	101	13528	12.709691407096914	5.751031363885732E-41	5.751031363885732E-41	4.618849159085573E-41
Cluster 19	GOTERM_BP_FAT	GO:0006412~translation	83	0.8051998447807528	2.6431873540046294E-42	RPL17, RPL36A, RPL13, RBM3, RPS6KB2, RPS3, RPS3A, RPLP1, RPL11, RPL12, MRPL33, MRPL35, MRPL52, MRPL51, MRPL4, EIF2S3, EEF2, RPS4X, EIF4G1, RPS18, TRNAU1AP, RPS19, RPL41, RPS14, RPS12, HARS, EEF1G, RPS13, RPS11, UBB, MRPL43, NACA, MRPS14, RPL27A, RPS15A, RPL37, RPL39, IARS, RPL30, RPS28, EIF3B, EIF3G, RPL7, RPL32, RPS29, RPL31, EIF3H, MRPL14, ICT1, RPL9, EIF3F, RPL3, EIF3L, RPL5, RPL4, RPL10A, RPL…	548	331	13528	6.190177961055859	5.70928468465E-39	2.854642342325E-39	4.585320979167547E-39
Cluster 19	GOTERM_MF_FAT	GO:0003735~structural constituent of ribosome	59	0.5723709740007761	4.333829596056971E-40	RPL17, RPL36A, RPL13, RPS3, RPS3A, RPLP1, RPL11, RPL12, MRPL33, MRPL35, MRPL52, MRPL51, MRPL4, RPS4X, RPS18, RPS19, RPL41, RPS14, RPS12, RPS13, RPS11, UBB, MRPL43, MRPS14, RPL27A, RPS15A, RPL37, RPL39, RPL30, RPS28, RPL32, RPS29, RPL7, RPL31, MRPL14, RPL9, RPL3, RPL5, RPL10A, RPL7A, RPL4, RPS20, RPS23, RPS24, RPL26, RPS9, RPL23A, RPL24, MRPL30, RPS6, RPS8, RPL28, RPS7, MRPL24, MRPL23, RPL23, RPL2…	500	168	12983	9.119011904761905	3.007677739663538E-37	3.007677739663538E-37	6.528151084216611E-37
Cluster 19	KEGG_PATHWAY	hsa03010:Ribosome	46	0.446255335661622	6.301908434655755E-34	RPL17, RPL36A, RPL13, RPL27A, RPS15A, RPL37, RPL39, RPS3, RPL30, RPS28, RPS29, RPL32, RPL7, RPL31, RPS3A, RPL9, RPLP1, RPL3, RPL5, RPL11, RPL12, RPL4, RPL7A, RPL10A, RPS20, RPS23, RPS24, RPL26, RPS9, RPL23A, RPL24, RPS6, RPS4X, RPL28, RPS8, RPS7, RPS18, RPS19, RPL23, RPL41, RPL22, RPL21, RPS12, RPS13, RPL37A, RPS11	292	87	5085	9.207605101558809	1.0146072579795766E-31	1.0146072579795766E-31	7.617576552372735E-31
Cluster 19	GOTERM_BP_FAT	GO:0006091~generation of precursor metabolites and energy	48	0.46565774155995343	4.59433645080567E-15	NDUFB3, ATP5E, NDUFB6, NDUFB7, TXN2, ATP6AP1, COX7C, ATP5G2, UQCRFS1, NDUFB1, NDUFB2, ATP6V0C, NDUFS5, NDUFS8, SLC25A3, IDH2, ATP5L, SUCLA2, ATP5I, ATP5H, GAPDH, ETFA, ATP5J, TCIRG1, NDUFA2, NDUFA8, PFKL, SUCLG1, NDUFA7, CS, ATP5F1, PFKP, NDUFA13, COX4I1, IDH3B, NDUFA1, NDUFA12, COX6C, CYBA, SDHB, PPP1CA, ATP5C1, FDX1L, COX6A1, GNAS, ATP5A1, UQCRB, MDH1	548	313	13528	3.7857326088477414	9.832135106080386E-12	3.277378368693462E-12	7.893685705084863E-12
Cluster 19	KEGG_PATHWAY	hsa00190:Oxidative phosphorylation	35	0.33954210322079936	1.4153433281346581E-14	NDUFB3, ATP5E, NDUFB6, NDUFB7, ATP6AP1, COX7B, COX7C, ATP5G2, UQCRFS1, COX5B, NDUFB1, NDUFB2, ATP6V0C, NDUFS5, NDUFS8, COX6B1, ATP5L, ATP5I, ATP5H, ATP5J, TCIRG1, ATP5J2, NDUFA2, COX7A2, NDUFA8, NDUFA7, ATP5F1, COX4I1, NDUFA1, COX6C, SDHB, ATP5C1, COX6A1, ATP5A1, UQCRB	292	130	5085	4.6884878819810325	2.2700730184510576E-12	1.13509202037676E-12	1.7041923427996153E-11
Cluster 19	GOTERM_MF_FAT	GO:0005198~structural molecule activity	68	0.6596818005432673	2.6846567269609888E-14	RPL17, RPL36A, CLTB, RPL13, PDLIM3, RPS3, RPS3A, RPLP1, RPL11, RPL12, MRPL33, TUBA1C, MRPL35, MRPL52, MRPL51, MRPL4, RPS4X, EPB41L3, RPS18, RPS19, RPL41, RPS14, RPS12, RPS13, RPS11, UBB, MRPL43, COPE, MRPS14, RPL27A, RPS15A, RPL37, RPL39, RPL30, TUBB, RPS28, EIF3B, RPL7, RPL32, RPS29, RPL31, MRPL14, MYL6B, RPL9, RPL3, RPL5, RPL4, RPL10A, RPL7A, RPS20, RPS23, RPS24, RPL26, RPS9, RPL24, RPL23A, MRP…	500	634	12983	2.7849968454258676	1.864597365397458E-11	9.32298682698729E-12	4.0467629247586956E-11
Cluster 19	KEGG_PATHWAY	hsa05012:Parkinson's disease	34	0.32984090027163365	5.605086477719941E-14	NDUFB3, ATP5E, NDUFB6, NDUFB7, COX7B, UCHL1, COX7C, ATP5G2, UQCRFS1, COX5B, NDUFB1, NDUFB2, NDUFS5, NDUFS8, COX6B1, ATP5H, ATP5J, NDUFA2, COX7A2, NDUFA8, NDUFA7, ATP5F1, COX4I1, NDUFA1, PARK7, COX6C, SDHB, UBA1, PPID, ATP5C1, COX6A1, ATP5A1, UBB, UQCRB	292	128	5085	4.6256956335616435	9.026668301714835E-12	3.0089264413390993E-12	6.776801342311956E-11
Cluster 19	KEGG_PATHWAY	hsa05016:Huntington's disease	39	0.37834691501746215	6.059271581998927E-13	NDUFB3, ATP5E, NDUFB6, CLTB, POLR2L, NDUFB7, COX7B, COX7C, ATP5G2, UQCRFS1, COX5B, NDUFB1, NDUFB2, PLCB3, NDUFS5, NDUFS8, COX6B1, PLCB1, ATP5H, ATP5J, NDUFA2, COX7A2, NDUFA8, NDUFA7, ATP5F1, TP53, COX4I1, SOD1, NDUFA1, COX6C, SDHB, HDAC1, IFT57, PPID, ATP5C1, COX6A1, ATP5A1, DNAL1, UQCRB	292	180	5085	3.7731164383561646	9.755951602130608E-11	2.438982349417529E-11	7.32469640496447E-10
Cluster 19	GOTERM_BP_FAT	GO:0006119~oxidative phosphorylation	24	0.23282887077997672	4.930382779013909E-12	NDUFB3, TCIRG1, ATP5E, NDUFA2, NDUFB6, NDUFA8, NDUFB7, ATP6AP1, NDUFA7, ATP5F1, ATP5G2, NDUFA1, NDUFB1, NDUFB2, ATP6V0C, NDUFS5, NDUFS8, ATP5C1, ATP5L, ATP5A1, ATP5I, ATP5H, UQCRB, ATP5J	548	98	13528	6.045583196782363	1.064964105790267E-8	2.662410292231243E-9	8.553091568330728E-9
Cluster 19	KEGG_PATHWAY	hsa05010:Alzheimer's disease	35	0.33954210322079936	1.5970132825163316E-11	NDUFB3, ATP5E, NDUFB6, NDUFB7, COX7B, IDE, COX7C, ATP5G2, UQCRFS1, COX5B, NDUFB1, NDUFB2, PLCB3, NDUFS5, APOE, NDUFS8, COX6B1, PLCB1, ATP5H, GAPDH, ATP5J, NDUFA2, COX7A2, NDUFA8, NDUFA7, ATP5F1, COX4I1, CDK5, NDUFA1, COX6C, SDHB, ATP5C1, COX6A1, ATP5A1, UQCRB	292	163	5085	3.739284813849903	2.5711883733237073E-9	5.14237652460281E-10	1.9304247089735327E-8
Cluster 19	GOTERM_MF_FAT	GO:0015078~hydrogen ion transmembrane transporter activity	22	0.21342646488164532	1.8099063019073276E-11	TCIRG1, ATP5E, COX7A2, ATP6AP1, COX7B, ATP5F1, COX7C, COX4I1, ATP5G2, UQCRFS1, COX5B, COX6C, ATP6V0C, COX6B1, ATP5C1, ATP5L, COX6A1, ATP5A1, ATP5I, ATP5H, UQCRB, ATP5J	500	90	12983	6.347244444444445	1.2560759876656391E-8	4.186920032900332E-9	2.7263069579674948E-8
Cluster 19	GOTERM_MF_FAT	GO:0015077~monovalent inorganic cation transmembrane transporter activity	23	0.223127667830811	4.748269838924598E-11	TCIRG1, ATP5E, COX7A2, ATP6AP1, COX7B, COX7C, ATP5F1, COX4I1, ATP1A1, ATP5G2, UQCRFS1, COX5B, COX6C, ATP6V0C, COX6B1, ATP5C1, ATP5L, COX6A1, ATP5A1, ATP5I, ATP5H, UQCRB, ATP5J	500	104	12983	5.7424807692307684	3.2952982453871016E-8	8.238245752245632E-9	7.152429759571532E-8
Cluster 19	GOTERM_MF_FAT	GO:0003723~RNA binding	66	0.6402793946449359	7.36356289724005E-11	SRP14, RPL36A, RPL13, RBM3, PDCD4, RPS3, PUS7L, RPS3A, RPLP1, PCBP2, RPL11, RPL12, PABPN1, PRPF31, KHDRBS3, EXOSC1, RPS4X, EIF4G1, TARBP1, RPS18, TRNAU1AP, RPS19, RPL41, FAM120A, LARP7, RPS14, RPS13, RPS11, SRP9, FUS, RPL27A, RPS15A, IGF2BP1, RPL37, RPL39, CALR, NAA38, STAU2, DAZAP1, RPL30, EIF3B, EIF3G, RPL7, RPL31, RPL9, RNASET2, RPL3, MSI2, RPL5, RPL4, RPL10A, RPL7A, RPS20, DDX41, RPL26, RPS9,…	500	718	12983	2.3868467966573816	5.1103141940345154E-8	1.0220628565704715E-8	1.1091914053906748E-7
Cluster 19	GOTERM_BP_FAT	GO:0055114~oxidation reduction	59	0.5723709740007761	5.522082586439649E-9	CYB5R1, PRDX4, PRDX3, UQCRFS1, PRDX1, KDM1A, GSR, NDUFS5, PLOD1, GPX4, NDUFS8, VKORC1, SCD5, IMPDH2, WWOX, DHCR24, FTL, CTBP1, ACADM, NDUFA13, GRHPR, TECR, NDUFA12, SCCPDH, ALDH7A1, DHRS4, FDX1L, DEGS1, MDH1, UQCRB, NDUFB3, NDUFB6, NDUFB7, TXN2, HSD17B12, IFI30, NDUFB1, FTH1, NDUFB2, NMRAL1, ALDH1A3, DHCR7, COX6B1, IDH2, HSD17B4, GAPDH, ETFA, NDUFA2, NDUFA8, NDUFA7, IDH3B, SOD1, P4HTM, NDUFA1, AD…	548	639	13528	2.279314165610043	1.1927627247221295E-5	2.3855368309622094E-6	9.579540349857751E-6
Cluster 19	GOTERM_MF_FAT	GO:0016651~oxidoreductase activity, acting on NADH or NADPH	18	0.17462165308498254	1.2930041520288266E-8	NDUFB3, NDUFA2, CYB5R1, NDUFB6, NDUFA8, NDUFB7, NDUFA7, NDUFA13, PRDX3, NDUFA1, NDUFB1, NDUFA12, NDUFB2, GSR, CYBA, NDUFS5, TXNDC17, NDUFS8	500	83	12983	5.631180722891566	8.973408585188913E-6	1.4955736893362825E-6	1.947682869429812E-5
Cluster 19	GOTERM_MF_FAT	GO:0022890~inorganic cation transmembrane transporter activity	24	0.23282887077997672	1.508974864005272E-8	TCIRG1, ATP5E, COX7A2, ATP6AP1, COX7B, COX7C, ATP5F1, COX4I1, ATP1A1, ATP5G2, UQCRFS1, COX5B, COX6C, ATP6V0C, COX6B1, ATP5C1, ATP5L, COX6A1, ATP5A1, ATP5I, ATP5H, SLC39A3, UQCRB, ATP5J	500	151	12983	4.127046357615894	1.0472230823732609E-5	1.4960396892416128E-6	2.2730046611574295E-5
Cluster 19	GOTERM_MF_FAT	GO:0003954~NADH dehydrogenase activity	13	0.12611563833915407	4.7102961040058245E-8	NDUFB3, NDUFA2, NDUFB6, NDUFB7, NDUFA8, NDUFA7, NDUFA13, NDUFA1, NDUFB1, NDUFA12, NDUFB2, NDUFS5, NDUFS8	500	43	12983	7.850186046511627	3.268892146990332E-5	4.086173622130929E-6	7.095229238585077E-5
Cluster 19	GOTERM_MF_FAT	GO:0008137~NADH dehydrogenase (ubiquinone) activity	13	0.12611563833915407	4.7102961040058245E-8	NDUFB3, NDUFA2, NDUFB6, NDUFB7, NDUFA8, NDUFA7, NDUFA13, NDUFA1, NDUFB1, NDUFA12, NDUFB2, NDUFS5, NDUFS8	500	43	12983	7.850186046511627	3.268892146990332E-5	4.086173622130929E-6	7.095229238585077E-5
Cluster 19	GOTERM_MF_FAT	GO:0050136~NADH dehydrogenase (quinone) activity	13	0.12611563833915407	4.7102961040058245E-8	NDUFB3, NDUFA2, NDUFB6, NDUFB7, NDUFA8, NDUFA7, NDUFA13, NDUFA1, NDUFB1, NDUFA12, NDUFB2, NDUFS5, NDUFS8	500	43	12983	7.850186046511627	3.268892146990332E-5	4.086173622130929E-6	7.095229238585077E-5
Cluster 19	GOTERM_BP_FAT	GO:0045333~cellular respiration	19	0.18432285603414825	5.425274803514448E-8	NDUFB3, NDUFA2, NDUFB6, NDUFA8, NDUFB7, SUCLG1, NDUFA7, CS, IDH3B, NDUFA1, NDUFB1, NDUFB2, SDHB, NDUFS5, NDUFS8, IDH2, SUCLA2, UQCRB, MDH1	548	97	13528	4.835427797426443	1.1717907301000974E-4	1.9530799107103647E-5	9.411597449160425E-5
Cluster 19	GOTERM_BP_FAT	GO:0022900~electron transport chain	20	0.19402405898331393	1.3947878493513841E-7	NDUFB3, NDUFA2, NDUFB6, NDUFA8, NDUFB7, TXN2, NDUFA7, NDUFA13, UQCRFS1, NDUFA1, NDUFB1, NDUFA12, NDUFB2, SDHB, CYBA, NDUFS5, NDUFS8, FDX1L, UQCRB, ETFA	548	114	13528	4.330900243309002	3.0122881802419066E-4	4.3038244762150235E-5	2.4196327541581297E-4
Cluster 19	GOTERM_BP_FAT	GO:0045454~cell redox homeostasis	15	0.14551804423748546	1.5901461197603404E-7	SEPW1, P4HB, PTGES2, PDIA3, TXN2, C11ORF31, PRDX4, PDIA6, PDIA4, PRDX3, SELT, PRDX1, GSR, TXNDC5, SH3BGRL3	548	63	13528	5.877650330205075	3.4341260944736884E-4	4.293302698377133E-5	2.7585335078406104E-4
Cluster 19	GOTERM_MF_FAT	GO:0016655~oxidoreductase activity, acting on NADH or NADPH, quinone or similar compound as acceptor	13	0.12611563833915407	2.295522935990612E-7	NDUFB3, NDUFA2, NDUFB6, NDUFB7, NDUFA8, NDUFA7, NDUFA13, NDUFA1, NDUFB1, NDUFA12, NDUFB2, NDUFS5, NDUFS8	500	49	12983	6.888938775510204	1.5929662100144792E-4	1.7700877788295877E-5	3.4577954726167093E-4
Cluster 19	GOTERM_BP_FAT	GO:0015985~energy coupled proton transport, down electrochemical gradient	12	0.11641443538998836	3.3971555785089246E-7	ATP6V0C, TCIRG1, ATP5E, ATP6AP1, ATP5F1, ATP5C1, ATP5L, ATP5G2, ATP5A1, ATP5I, ATP5H, ATP5J	548	40	13528	7.405839416058394	7.335165745672168E-4	8.152842409714367E-5	5.89326574351734E-4
Cluster 19	GOTERM_BP_FAT	GO:0015986~ATP synthesis coupled proton transport	12	0.11641443538998836	3.3971555785089246E-7	ATP6V0C, TCIRG1, ATP5E, ATP6AP1, ATP5F1, ATP5C1, ATP5L, ATP5G2, ATP5A1, ATP5I, ATP5H, ATP5J	548	40	13528	7.405839416058394	7.335165745672168E-4	8.152842409714367E-5	5.89326574351734E-4
Cluster 19	GOTERM_BP_FAT	GO:0043161~proteasomal ubiquitin-dependent protein catabolic process	18	0.17462165308498254	6.343726284796079E-7	RAD23B, DERL2, DERL1, PPP2R5C, PCNP, PSMA7, PSMF1, PSMB4, PSMD13, PSMC5, PSMB1, PSME1, PSME2, PSMB2, PSMA3, PSMD2, UBB, AMFR	548	102	13528	4.356376127093173	0.001369306954561167	1.3701514377029156E-4	0.001100484623028919
Cluster 19	GOTERM_BP_FAT	GO:0010498~proteasomal protein catabolic process	18	0.17462165308498254	6.343726284796079E-7	RAD23B, DERL2, DERL1, PPP2R5C, PCNP, PSMA7, PSMF1, PSMB4, PSMD13, PSMC5, PSMB1, PSME1, PSME2, PSMB2, PSMA3, PSMD2, UBB, AMFR	548	102	13528	4.356376127093173	0.001369306954561167	1.3701514377029156E-4	0.001100484623028919
	Category	Term	Count	%	PValue	Genes	List Total	Pop Hits	Pop Total	Fold Enrichment	Bonferroni	Benjamini	FDR
Cluster 20	GOTERM_BP_FAT	GO:0044265~cellular macromolecule catabolic process	36	0.7898200965335673	7.829416723771626E-6	LDLR, XIAP, UBE3A, TSG101, UBE2G1, USP9X, ANAPC10, FEM1B, EDEM1, ERLEC1, SENP6, ARIH1, RANBP2, TRIP12, HECTD1, ADAM10, SOCS6, UBR3, MARCH7, HERC1, ATM, NCSTN, FBXO38, TXNDC12, DCUN1D1, HUWE1, PPP1R8, UBR5, UBC, FBXL5, TDG, KLHL12, APAF1, SMURF1, RNF111, FBXO11	295	725	13528	2.277068381063706	0.012673180033190734	0.012673180033190734	0.013137843505262037
Cluster 20	GOTERM_BP_FAT	GO:0007264~small GTPase mediated signal transduction	21	0.4607283896445809	1.1605870841153685E-5	GTPBP2, ARL1, RAB2B, RAB8B, RREB1, NF1, SHOC2, RHOQ, ARF6, ITSN1, TAX1BP3, NRAS, KRAS, RAB23, RAPGEF6, RAB14, SDCBP, RHOB, RIT1, NKIRAS2, BCAR3	295	305	13528	3.1574103917754934	0.01872847450031656	0.009408497159559048	0.01947419288650387
Cluster 20	GOTERM_BP_FAT	GO:0016192~vesicle-mediated transport	30	0.6581834137779727	2.2647809841202746E-5	LDLR, CDC42SE1, ARF6, EEA1, ARFGEF2, ITSN1, CLTC, ARFGEF1, BLZF1, KRAS, PACSIN2, COPB1, PLIN3, PUM1, NECAP2, VPS4B, NECAP1, RHOB, SNAP23, EHD2, GOLGA3, ARL1, RAB2B, PRKCI, WIPI1, MON2, NRAS, COG4, USO1, RAB14	295	576	13528	2.3884180790960454	0.03622142044606391	0.012222589867245448	0.03799881965291796
Cluster 20	GOTERM_BP_FAT	GO:0009057~macromolecule catabolic process	36	0.7898200965335673	3.716079530253914E-5	LDLR, XIAP, UBE3A, TSG101, UBE2G1, USP9X, ANAPC10, FEM1B, EDEM1, ERLEC1, SENP6, ARIH1, RANBP2, TRIP12, HECTD1, ADAM10, SOCS6, UBR3, MARCH7, HERC1, ATM, NCSTN, FBXO38, TXNDC12, DCUN1D1, HUWE1, PPP1R8, UBR5, UBC, FBXL5, TDG, KLHL12, APAF1, SMURF1, RNF111, FBXO11	295	781	13528	2.1137958723062567	0.058740173741955504	0.015020071411066982	0.062341775372165564
Cluster 20	GOTERM_BP_FAT	GO:0051603~proteolysis involved in cellular protein catabolic process	30	0.6581834137779727	4.8097779694533855E-5	XIAP, UBE3A, TSG101, UBE2G1, USP9X, ANAPC10, FEM1B, EDEM1, ERLEC1, SENP6, ARIH1, RANBP2, TRIP12, HECTD1, ADAM10, SOCS6, UBR3, MARCH7, HERC1, FBXO38, NCSTN, DCUN1D1, HUWE1, UBR5, UBC, FBXL5, KLHL12, SMURF1, RNF111, FBXO11	295	600	13528	2.292881355932203	0.07536218310156162	0.015548487976701164	0.08068294067011816
Cluster 20	GOTERM_BP_FAT	GO:0044257~cellular protein catabolic process	30	0.6581834137779727	5.2309379487426085E-5	XIAP, UBE3A, TSG101, UBE2G1, USP9X, ANAPC10, FEM1B, EDEM1, ERLEC1, SENP6, ARIH1, RANBP2, TRIP12, HECTD1, ADAM10, SOCS6, UBR3, MARCH7, HERC1, FBXO38, NCSTN, DCUN1D1, HUWE1, UBR5, UBC, FBXL5, KLHL12, SMURF1, RNF111, FBXO11	295	603	13528	2.2814739860021924	0.08168444716569179	0.014101990127310393	0.08774488864424779
Cluster 20	GOTERM_BP_FAT	GO:0015031~protein transport	35	0.7678806494076349	5.279743065334455E-5	RAB3GAP2, SNX9, TSG101, VPS37A, ARF6, CLTC, BLZF1, COPB1, RANBP6, NECAP2, RAB23, VPS4B, NECAP1, RHOB, STAM, RANBP2, VPS13B, SNAP23, SEC23IP, NMD3, RGPD6, RGPD5, RAB2B, SRP54, RAB8B, PRKCI, MON2, COG4, ZDHHC17, YWHAG, RAB14, USO1, SDCBP, SMURF1, PDCD6IP, SNX12	295	762	13528	2.1063214555807646	0.08241428868430867	0.012211863259948719	0.08856321524161048
Cluster 20	KEGG_PATHWAY	hsa04144:Endocytosis	14	0.307152259763054	5.3642474118443615E-5	LDLR, TSG101, PRKCI, VPS37A, EEA1, ARF6, PIP5K1A, CLTC, ACAP2, VPS4B, STAM, PDCD6IP, SMURF1, EHD2	101	184	5085	3.8307145931984503	0.006096745037316831	0.006096745037316831	0.06098866883547105

## Sheet: Transfind-b
Cluster	Rank	the most over represented TF	p-value	FDR	FP	Fi & G+	~Fi & G+	Fi & G-	~Fi & G-	List of genes contain the consensus transcription factor binding site
Cluster 1	1	NF-kappaB	< 0.000001	0.000094	0.000188	6	27	494	49340	BIRC3, IKBA, GROA, TNAP3, TNF15, CCL20
	2	c-Rel	0.000019	0.001353	0.004058	5	28	495	49339	BIRC3, IKBA, CCL20, GROA, TNAP3
Cluster 2		No significantly overrepresented Transcription Factor found.
Cluster 3		No significantly overrepresented Transcription Factor found.
Cluster 4		No significantly overrepresented Transcription Factor found.
Cluster 5		No significantly overrepresented Transcription Factor found.
Cluster 1+2+3+4	1	NF-kappaB	< 0.000001	0.000005	0.00001	9	63	491	49304	BIRC3, IKBA, IL32, GROA, CXCL3, CXL10, TNAP3, TNF15
Cluster 6	1	E2F	0.000049	0.005309	0.010619	5	35	495	49332	MCM5, KCD20, MCM3, MCM4, SMC1A
Cluster 7	1	E2F	0.000002	0.000527	0.000527	6	33	494	49334	EMSY_HUMAN, TIPIN_HUMAN, UHRF1_HUMAN, MPIP1_HUMAN, SLBP_HUMAN, EZH2_HUMAN
Cluster 8		No significantly overrepresented Transcription Factor found.
Cluster 9		No significantly overrepresented Transcription Factor found.
Cluster 11		No significantly overrepresented Transcription Factor found.
Cluster 12		No significantly overrepresented Transcription Factor found.
Cluster 13	1	E2F	< 0.000001	< 0.000001	< 0.000001	49	931	451	48436	RFA2, SUV92, PTPM1, TM109, COX8A, KDEL2, GLYM, PGAM5, PXMP2, CDAC1, TFDP1, TMX1, ERH, NUSAP, PAQR4, DCTP1, CDT1, TBG1, RT07, RS15, PIN1, ILF3, ZN730, RU17, CPSF3, ROA3, MCM8, RRP7A, RRP7B, LSM3, EPMIP, CC014, CENPU, NDUS6, NSA2, DDX46, TPMT, H2B1C, H2B1K, H2BFS, H4, H2A1J, H4, H4, H2B1O, VTA1, TCPA, PHF10, ROA2, PEG10, TR10D, TOPK, ADCY8
	2	GABP	< 0.000001	< 0.000001	< 0.000001	49	931	451	48436	NOC2L, QCR6, RT21, RUXE, NUDT5, TR112, PHB2, HMGB1, HMGLX, IF2A, ODO2, EI2BB, T2AG, EFTU, F192A, TM208, AATF, A1L188, CQ089, CSN1, ZN177, UBL5, DDX49, ZN226, PIHD1, NOL10, ABI2, DTD1, RS21, DIDO1, CU059, UFD1, CC45L, SF3A1, FACD2, ISY1, RAB43, RM03, FRG1, CLP1L, THOC3, TOM6, MEA1, LRCC1, NTAQ1, NDUB9, PSB7, RABEK, UBAC1, ATP7A
	3	NRF1	< 0.000001	< 0.000001	< 0.000001	40	940	460	48427	DHX9, ARV1, PGAM1, BCCIP, GLYM, NU107, ZN664, RAN, TF3A, LEU1, TFDP1, VATD, PSA4, PDXD1, CKLF, CDT1, MBB1A, DRS7B, AATF, TBG1, PSL1, TIM13, SAFB2, EIF3K, SAE1, U2AF2, RS5, CENPO, ZC3H8, HM13, GNPI2, RT18C, TBCA, RM22, NPM, P20D2, HBS1L, RPB11, EIF3E, MAGT1
	4	CREBP1CJUN / ATF2:c-Jun	< 0.000001	< 0.000001	< 0.000001	35	945	465	48422	GPR3, SUV92, CALCA, CALC, SSA27, RFC3, CDAC1, ARGI2, LRC57, HAUS2, PRC1, TRAP1, ACD, DD19A, PSMD3, CCD47, RPR1A, CNDP2, CDC37, TM147, RL18, AUP1, NDUAA, CT024, CC014, ACAD9, CCNI, TTC1, H4, H4, H2B1C, H2B1K, H2BFS, H2A1J, CENPW, CYC, TOPK, FA50A
	5	AHRHIF/ AhR	< 0.000001	< 0.000001	< 0.000001	35	945	465	48422	RM20, KAD2, HSB11, MTCH2, TM116, ZN664, RAN, TFDP1, TRAF3, STUB1, BCL7C, PUR4, AATF, TBG1, UBP32, SUMO2, AFMID, APC11, TXN4A, THOP1, SH3G1, SAFB2, ILF3, EIF3K, FBRL, CB015, RM30, HM13, RL14, GRPE1, CENPU, P20D2, CYC, ASNS, THIO, REXO4
	6	STAT1	< 0.000001	< 0.000001	< 0.000001	34	946	466	48421	HNRPR, GPTC4, CEP55, UBXN1, TR112, THYN1, RM42, CDKA1, TRAP1, EIF3C, DCTP1, AATF, PHB, SSBP4, ZN738, ZN730, A8MTY0, ZN724, A6NNF4, ZN726, G6PI, PRS6B, ZN226, AP2S1, RU17, A1BG, NOL10, CC014, ZN141, CE043, IPO11, QCR8, MDHM, UBXN8
	7	CREBATF	< 0.000001	< 0.000001	< 0.000001	33	947	467	48420	GPR3, SUV92, SSA27, RFC3, CDAC1, ARGI2, SIVA, LRC57, HAUS2, PRC1, TRAP1, ACD, DD19A, PSMD3, CCD47, RPR1A, CNDP2, CDC37, TM147, RL18, NAT14, NDUAA, CT024, CC014, ACAD9, CCNI, TTC1, H4, H4, H2B1C, H2B1K, H2BFS, CENPW, CYC, FA50A
Cluster 14	1	E2F	< 0.000001	< 0.000001	< 0.000001	42	396	458	48971	RCC2, PAIRB, INT7, EXO1, CDC2, KIF11, BUB3, H2AX, MGN2, DPOE1, SP16H, DPOE2, RAD51, AATF, TRI37, NDC80, CAF1A, A8MTY0, ZN724, AAAT, UBC12, MCM6, CDCA7, E2F1, RBL1, TOPB1, RFC1, NU155, CCNB1, H2A1B, H31, H2A1H, H2A1, H4, H2A1H, H2A1H, H2A1, H31, H2A1H, H2A1, ZN680, LYPA1, MMP16, ATAD2, SERC, DPOLA
	2	CREBP1CJUN_01 / ATF2:c-Jun	< 0.000001	< 0.000001	< 0.000001	26	412	474	48955	SNR40, MGN, INT7, EXO1, MCM10, NOLC1, CALCA, CALC, MGN2, RMTL1, AT5G1, RA51C, NDC80, HAUS5, HKR1, UBE2S, RRP1, SRR1L, XPP3, RFC1, H31, H4, H4, H2A1H, H2A1H, H2A1, PINX1, SOX7, NCBP1
	3	NRF-1	< 0.000001	< 0.000001	< 0.000001	24	414	476	48953	CCD86, DPOA2, CNDD3, DDX11, YETS4, GCP4, ABCA3, DNJA3, ORC6, AATF, TRI37, LSM7, RANB3, DNMT1, RENT1, ARMC6, NUP62, DSN1, UBE2K, PLK4, B0FP48, RPB1B, RPB1C, UPK3L, VDAC3, ZCHC7
	4	CREB	< 0.000001	< 0.000001	< 0.000001	24	414	476	48953	MGN, SPF27, MCM10, NOLC1, CDCA5, PAK1, MGN2, WDHD1, PARN, RMTL1, AT5G1, NDC80, HAUS5, UBE2S, ANFC, SRR1L, RFC1, PLK4, H4, H2A1H, CD2AP, AHI1, PINX1, SOX7, NCBP1
	5	ATF3	< 0.000001	< 0.000001	< 0.000001	22	416	478	48951	EXO1, MCM10, NOLC1, MGN2, RBBP6, AT5G1, RA51C, HAUS5, HKR1, UBE2S, ANFC, RRP1, SRR1L, XPP3, RFC1, RPC7, H4, H4, H2A1H, CD2AP, AHI1, XRCC2
	6	CREBATF	< 0.000001	< 0.000001	< 0.000001	22	416	478	48951	SNR40, MGN, INT7, EXO1, MCM10, MGN2, RBBP6, RMTL1, RA51C, NDC80, HAUS5, UBE2S, RRP1, XPP3, H4, H4, H2A1H, H2A1H, H2A1, CD2AP, XRCC2, PINX1, SOX7, NCBP1
	7	CREBP1/ ATF2	< 0.000001	< 0.000001	0.000006	20	418	480	48949	MGN, SPF27, INT7, EXO1, CALCA, CALC, RBBP6, RMTL1, RA51C, HAUS5, UBE2S, RRP1, SRR1L, TRA2B, PLK4, H2A1H, H2A1H, H2A1, CD2AP, AHI1, PINX1, SOX7, NCBP1
	8	ATF1	< 0.000001	< 0.000001	0.000006	20	418	480	48949	EXO1, MCM10, NOLC1, CALCA, CALC, MGN2, RMTL1, NDC80, HAUS5, HKR1, UBE2S, DPM1, RRP1, SRR1L, MR1L1, CCNA2, H31, H2A1H, CD2AP, AHI1, XRCC2
Cluster 15	1	CREB	< 0.000001	0.000004	0.000004	15	219	485	49148	RGS2, PDZD8, PIPNA, PPM1D, THOC1, AFG32, ZN121, PPIG, WDR82, PYR5, YTDC1, GPBP1, CDC5L, 2ABA, UTP23
	2	HIF1	< 0.000001	0.000007	0.000029	14	220	486	49147	KRR1, RB, ZN770, RNPS1, CCD43, IF4A3, AFG32, TIF1B, DDX18, UBP37, K1143, ZFP62, FIGL1, MTL2B
	3	ATF3	< 0.000001	0.000007	0.000029	14	220	486	49147	RGS2, PDZD8, PIPNA, PPM1D, THOC1, ZN121, TIF1B, K1143, PYR5, YTDC1, GPBP1, A6H8Y1, BDP1, CDC5L, 2ABA
	4	CREBATF	< 0.000001	0.000007	0.000029	14	220	486	49147	NU133, PDZD8, PIPNA, PPM1D, ZN121, TIF1B, DGC14, K1143, WDR82, PYR5, YTDC1, GPBP1, CDC5L, 2ABA
	5	E2F	< 0.000001	0.000037	0.000186	13	221	487	49146	SMC3, ZHANG, CBX5, DDX55, MFAP1, CTSL2, ZN267, CCD94, ZNF43, RN168, C8AP2, ZNF92, ZMY19
	6	CREBP1/ ATF2	0.000005	0.000159	0.001116	12	222	488	49145	PDZD8, PIPNA, PPM1D, ZN121, TIF1B, DGC14, K1143, YTDC1, GPBP1, SLU7, CDC5L, 2ABA
	7	STAT1	0.000028	0.000559	0.006144	11	223	489	49144	IKKA, CPSF7, SF3B2, ZN410, IDH3A, ZN267, CEBPZ, FBX5, ZNF92, ZCCHV, PRP4
	10	ATF1	0.000028	0.000559	0.006144	11	223	489	49144	PDZD8, ZN410, PIPNA, PPM1D, ZN121, TIF1B, ATLA2, K1143, YTDC1, GPBP1, CDC5L
Cluster 16		No significantly overrepresented Transcription Factor found.
Cluster 17	1	CREBP1 / ATF2	0.000001	0.000257	0.000257	16	350	484	49017	STXB3, TEAD1, RAB6A, MLF2, GBRL1, CP072, WSB1, PR15A, LTBP1, FOXP1, T22D2, ELL2, UBE2H, CR3L2, EFR3A, ZFAN5
	2	CREB	0.000099	0.007176	0.021528	13	353	487	49014	STX12, STXB3, TEAD1, KCNA5, MLF2, GBRL1, NDEL1, WSB1, PR15A, LTBP1, T22D2, UBE2H, EFR3A
	3	CREBATF / CREB	0.000099	0.007176	0.021528	13	353	487	49014	STX12, STXB3, TEAD1, MLF2, GBRL1, WSB1, PR15A, LTBP1, FOXP1, T22D2, ELL2, UBE2H, CR3L2
	4	SP1	0.000375	0.013579	0.081471	12	354	488	49013	OBRG, WDR47, PAXI, TNR12, RHG23, CIRBP, HOOK2, YPEL5, SH3B4, KLHL5, MYO10, SETX
	5	TFII-I	0.000375	0.013579	0.081471	12	354	488	49013	PRRX1, ZEB1, KCNA5, GTR3, LRP1, FOXF1, PHF23, BIRC6, CRIM1, SCN9A, TENS1, FOXP1
	6	AHRHIF / AhR	0.000375	0.013579	0.081471	12	354	488	49013	STX12, RAB6A, LIMA1, GOGA5, BIRC6, UGDH, CHIC2, HMDH, SYHM, PHIP, SMOC2, HOOK3
	7	CREBP1CJUN / ATF2:c-Jun	0.001311	0.02189	0.284566	11	355	489	49012	STX12, STXB3, TEAD1, MLF2, GBRL1, WSB1, PR15A, LTBP1, FOXP1, ELL2, UBE2H
	8	EGR1	0.001311	0.02189	0.284566	11	355	489	49012	BICC1, NAB2, UACA, TNR12, IL4RA, NDEL1, ANGL4, NETR, PRRC1, CR3L2
Cluster 18	1	MZF1	0.000027	0.00585	0.00585	8	110	492	49257	FIBIN, KDM2A, PSA, SKIL, FER, PGFRB, KS6A2, RN19A
	2	AP-2	0.000198	0.021453	0.042906	7	111	493	49256	PGBM, CNN3, MSRB3, TWSG1, RASA2, RBPMS, TMM47
Cluster 19	1	SP1	< 0.000001	< 0.000001	< 0.000001	29	745	471	48622	NB5R1, NC2A, S35F2, ZDH20, NPC2, MOAP1, 2A5G, VATL, FA86A, CHSP1, RISC, IMPA2, CS010, CO3, TCFL5, THIOM, B1AH88, TSPOA, TSPOB, CV009, TNIP2, KLHL5, LMBR1, DPOLB, CHCH7, KHDR3, CBPC1, DEN1A, PLCB, TM141, EMD
	2	GABP	< 0.000001	< 0.000001	0.000002	28	746	472	48621	MIB2, RER1, PARK7, OST48, CK024, RAB3I, CX6A1, EI2BA, POMP, MOAP1, TMED3, VPS53, TXD17, SPT4H, DPOG2, FA32A, Z585A, RS19, CHSS2, APMAP, ROMO1, RL32, PIGG, TMM33, AADAT, 8ODP, ARC1A, F127B
	3	STRA13	< 0.000001	0.000023	0.000092	25	749	475	48618	DNJC8, PDDC1, ARL2, S35F2, SIK3, YAF2, BL1S1, ERP29, VP33A, LAMP1, RNK, RISC, PIAS2, ADXL, PKN1, A1L0T0, ILVBL, PLD3, A1KXE4, F168B, IF4G1, ATP5I, TCP4, CUTA, ATPK, UBAP2, AGAL
	4	NF-Y	0.000001	0.000053	0.000318	24	750	476	48617	INT11, HDAC1, H2A2B, GHITM, EIF3F, NDUS8, NPC2, I27L1, RL13, UBIQ, TECR, ACL6A, H4, H2B1C, H2B1C, 1C07, 1B07, 1B42, 1B48, 1B67, 1B73, 1B81, PPIL1, C1TM, CALD1, DOPP1, AGAL, TB15A, PFD3
	5	NRF-1	0.000001	0.000053	0.000318	24	750	476	48617	PDCD4, HEM4, ST32C, PDDC1, RTN3, SNUT1, ALG8, ATP5L, CX6A1, ZNF84, UBAC2, SYCM, DAD1, PDXD1, EZH1, WDR18, A1L0T0, ILVBL, ENTP6, OPA1, APC, RL10A, ARC1A, NDUA8, POMT1
	6	E2F	0.000005	0.000132	0.001054	23	751	477	48616	DDB2, PTPM1, TM138, STXB6, POMT2, MYCPP, ERF3A, RNK, PRS8, TBCD, FA32A, ZN100, TMM18, LARP7, ZN131, COX7C, BOD1, MCA3, H4, EZH2, GSHR, CBPC1, SSNA1
	7	USF	0.000015	0.000334	0.003345	22	752	478	48615	CAB45, DNJC8, DUS23, DJB12, PDDC1, COMD9, COPZ1, BL1S1, ERP29, VP33A, LAMP1, RNK, CS010, ADXL, PKN1, A1L0T0, ILVBL, PLD3, RBX1, IF4G1, TCP4, UBAP2, AGAL
	8	CREBATF / CREB,	0.000015	0.000334	0.003345	22	752	478	48615	PEF1, YMEL1, B3GA3, CK024, ING4, RS29, IFT20, MSI2H, KC1D, CC124, CHSS2, F10A1, F10A4, IFT57, ATP5I, OCAD1, LARP7, PDLI3, CLCB, TBB2A, H4, H4, DPOLB
	9	NFY	0.000047	0.000845	0.010137	21	753	479	48614	CAB45, MXRA8, CKS1, EIF3F, NDUS8, COPZ1, NPC2, RLA1, RL13, UBIQ, K0195, PDIA1, GPX4, SNF5, ACL6A, CUTA, PPIL1, CALD1, DOPP1, PCTK1, AGAL
	10	EGR1	0.000135	0.002093	0.029297	20	754	480	48613	MIB2, ARH, JAM1, ST32C, ARNT2, UBC9, FUS, DAZP1, PKHJ1, CB015, RM30, RL31, GTDC1, ENTP6, THIOM, RET2, RS3A, RS12, PSD3, CHCH7, F127B
Cluster 20	1	STRA13	< 0.000001	< 0.000001	< 0.000001	23	404	477	48963	ARPC5, RBGPR, NRBF2, TNKS2, S23IP, HPS5, OSBL8, TDG, K1033, STA13, SPNS1, BPTF, PERQ2, BIG2, S2536, A6NDU8, CE051, FNIP1, DCTN4, INSI1, PDP1, MFTC, A8MW92, P20L1, P20LX, ARMX3
	2	USF	< 0.000001	0.000007	0.00002	19	408	481	48959	ARPC5, RBGPR, TBK1, HCFC2, F179B, TF2AA, ATX3, BPTF, KDIS, WDR75, PERQ2, BIG2, COMD8, A6NDU8, CE051, FNIP1, DCTN4, ZN706, MFTC, A8MW92, P20L1, P20LX
	3	MYCMAX	< 0.000001	0.000024	0.000095	18	409	482	48958	NECP2, RBGPR, S23IP, HPS5, OSBL8, HCFC2, F179B, TF2AA, ATX3, SPNS1, PERQ2, BIG2, COMD8, A6NDU8, CE051, FNIP1, ZN706, A8MW92, P20L1, P20LX
	4	CREBP1CJUN/ ATF2:c-Jun	0.000008	0.000304	0.001824	16	411	484	48956	NRBF2, HPS5, DDX10, TFCP2, ZN460, STK6, TMF1, S2536, DHX36, ZN330, APC10, GOLP3, MENTO, PURB, PDP1, CI041
	5	CREBATF/ CREB,	0.000008	0.000304	0.001824	16	411	484	48956	NRBF2, HPS5, DDX10, TFCP2, NF1, ZN460, S35F5, TMF1, S2536, DHX36, APC10, GOLP3, MENTO, PURB, PDP1, CI041
	6	GABP	0.000034	0.00081	0.007293	15	412	485	48955	MED17, MON2, FRS2, TDG, TM2D3, COG4, NF1, POLI, ZN528, ZN160, FA46A, SNX9, PURB, MFTC, RRAGA
	7	ATF6	0.000034	0.00081	0.007293	15	412	485	48955	NICA, COPB, OSBP1, TDG, F179B, ITA11, CHSS1, CLH1, LDLR, OZF, MPP10, DC12, MENTO, FLNC, A8MW92, P20L1, P20LX
	8	ATF4	0.000034	0.00081	0.007293	15	412	485	48955	ARPC5, NRBF2, HPS5, CD44, DDX10, TFCP2, IRF9, HERC1, XPF, CLH1, LRRF1, S2536, DHX36, MENTO, PURB
	9	ATF1	0.000126	0.00273	0.027303	14	413	486	48954	NRBF2, MK06, CHSS1, S35F5, STK6, NKTR, TMF1, DC12, DHX36, ZN330, MENTO, PURB, PDP1, CI041
